# Supplementary material for: Structure-based assessment and druggability classification of protein–protein interaction sites
Source: Sci Rep. 2022 May 13;12:7975. doi: 10.1038/s41598-022-12105-8 (PMC9106675; doi:10.1038/s41598-022-12105-8)
Supplement: Supplementary file 1 — Supplementary Information 1. [file 41598_2022_12105_MOESM1_ESM.xlsx]

## Sheet: pIC50-Dscore Plot
Protein	PDB	IC50 (nM)				Number of inhibitors/crystal structures	Dscore	pIC50
DCN1	5V83	7000			DCN1	6	1.2	5.85
DCN1	5V86	80			Bcl-xL	6	1.01	8.23
DCN1	6BG3	12000			MDM2	54	1.04	8.08
DCN1	6BG5	1100			XDM2	7	0.98	7.21
DCN1	6P5V	200			Bcl-2	2	0.84	7.46
DCN1	6P5W	5100			MDMX	5	0.96	6.43
					HPV E2	1	0.839	7
Bcl-xL	2YXJ	9			Menin	25	0.77	7.1
Bcl-xL	7JGV	20			VHL	6	0.66	5.71
Bcl-xL	3ZLO	1.5			IL-2	3	0.72	5.84
Bcl-xL	3QKD	3			XIAP	22	0.57	6.53
Bcl-xL	4TUH	4			ZipA	2	0	1.47
Bcl-xL	4EHR	13
HDM2	3JZK	1230
HDM2	3W69	58
HDM2	3VZV	9.2
HDM2	4HBM	50
HDM2	4JV9	1800
HDM2	4JV7	1000
HDM2	4JVR	9.4
HDM2	4JVE	86
HDM2	4JWR	610
HDM2	4DIJ	30
HDM2	4HG7	90
HDM2	4ERE	4.2
HDM2	4ERF	1.1
HDM2	4OBA	0.4
HDM2	4OAS	0.1
HDM2	4OCC	2
HDM2	4ODE	0.1
HDM2	4ODF	1
HDM2	4OGT	1.5
HDM2	4OGV	9
HDM2	4OGN	0.1
HDM2	4OQ3	8
HDM2	4QOC	0.12
HDM2	1RV1	140
HDM2	1T4E	300
HDM2	4QO4	5
HDM2	7BIV	3.8
HDM2	7BIT	8.7
HDM2	7BJ6	2
HDM2	7BIR	10
HDM2	7BMG	11
HDM2	6Q96	0.1
HDM2	6Q9O	3.4
HDM2	6Q9H	7.8
HDM2	6Q9L	3.9
HDM2	4WT2	0.6
HDM2	5C5A	10
HDM2	5Z02	10
HDM2	6GGN	0.08
HDM2	5OC8	0.23
HDM2	5LN2	0.13
HDM2	5LAZ	4
HDM2	5LAW	80
HDM2	5LAV	819
HDM2	5LAY	34
HDM2	5HMK	40
HDM2	5HMI	15
HDM2	5HMH	7
HDM2	4ZYC	380
HDM2	4ZYF	0.8
HDM2	4ZYI	8
HDM2	5ZXF	10
HDM2	6I3S	90
HDM2	3VBG	33
XDM2	4IPF	18
XDM2	4J3E	88
XDM2	4JRG	196
XDM2	4JSC	74
XDM2	4LWT	3900
XDM2	4LWU	5
XDM2	4LWV	7
Bcl-2	2W3L	30
Bcl-2	4AQ3	37
MDM4	6Q9W	580
MDM4	6Q9Y	3700
MDM4	6Q9Q	145
MDM4	6Q9S	17
MDM4	6Q9U	1300
HPV E2	1R6N	100
Menin	4GQ3	446
Menin	4GQ4	46
Menin	4X5Y	14.7
Menin	4X5Z	31
Menin	4OG3	270
Menin	4OG4	529
Menin	4OG5	302
Menin	4OG6	197
Menin	4OG7	114
Menin	4OG8	56
Menin	6B41	3.3
Menin	5DB0	46
Menin	5DB1	22
Menin	5DB2	25
Menin	5DB3	12
Menin	5DDF	674
Menin	5DDE	65
Menin	5DDA	1653
Menin	5DDB	82
Menin	5DDC	92
Menin	5DDD	260
Menin	5DD9	779
Menin	6BXH	10
Menin	6BY8	123
Menin	6BXY	3.6
VHL	3ZRC	4100
VHL	4B9K	900
VHL	4B95	52000
VHL	4W9H	185
VHL	5LLI	88
VHL	5NVY	21200
IL-2	1PY2	60
IL-2	1PW6	6000
IL-2	1M48	8200
XIAP	4KJU	6
XIAP	4KJV	18
XIAP	4HY0	200
XIAP	6H6Q	7.4
XIAP	6H6R	30
XIAP	5C0K	1200000
XIAP	5C3K	110000
XIAP	5C7D	7700
XIAP	5C7C	5500
XIAP	5C83	160
XIAP	5C84	640
XIAP	5M6F	220
XIAP	5M6H	150
XIAP	5OQW	40
XIAP	5M6M	44
XIAP	3HL5	150
XIAP	3EYL	168
XIAP	4EC4	25.4
XIAP	3G76	230.8
XIAP	3CM2	970
XIAP	3CLX	270
XIAP	3CM7	270
ZipA	1SIJ	39000000
ZipA	1S1S	46000000

## Sheet: BoxPlot
	Dscore
	Difficult			Moderately druggable							Druggable										Very Druggable
	ZipA			XIAP		IL-2		VHL			Menin		HPV E2		MDMX		Bcl-2		XDM2		MDM2		Bcl-xL		DCN1
	0			0.434		0.709		0.586			0.677		0.839		0.819		0.986		0.895		0.869		0.971		1.224
				0.498		0.743		0.588			0.675		0.7		0.755		0.969		0.927		0.951		1.112		1.215
				0.528		0.804		0.458			0.786				0.789		1.066		0.853		0.955		1.079		1.198
				0.545		0.72		0.327			0.764				1.022		0.996		0.978		0.868		1.088		1.202
				0.556		0.714		0.718			0.916				0.836		0.891		1.03		1.192		1.139		1.253
				0.551		0.444		0.597			0.749				0.957		0.772		0.935		0.839		1.169		1.163
				0.46		0.74		0.588			0.679				1.19		0.835		0.834		0.902		1.138		1.185
				0.563		0.367		0.465			1.021				0.793		0.997		0.901		1.051		1.115		1.208
				0.385		0.353		0.7			0.696				0.855		0.942		1.03		1.292		1.103		1.15
				0.521		0.599		0.648			0.889				0.86		0.925		1.084		0.996		1.083		1.141
				0.487		0.447		0.7			0.799				0.881		1.001		0.85		0.946		0.905
				0.494		0.469		0.715			0.429				0.779		0.907				0.976		1.091
				0.539		0.597		0.737			0.778				0.838		1.043				1.208		1.103
				0.797		0.495		0.702			0.947				0.897		1.012				1.305		0.895
				0.846				0.679			0.729				0.937		1.194				0.981		1.036
				0.639				0.723			0.751				0.955		0.909				1.031		0.903
				0.929				0.715			0.809				0.816		0.926				1.089		1.014
				0.864				0.743			0.691				0.97		0.944				1.086		0.384
				0.489				0.702			0.792				0.855		0.823				1.073		0.907
				0.474				0.663			0.721				1.014						1.309		0.546
				0.803				0.638			0.804				0.958		0.858				1.246		1.007
				0.62				0.654			0.747						0.869				1.218		0.77
				0.521				0.682			0.8						0.767				1.079		0.881
				0.484				0.692			0.799						0.806				1.224		0.851
				0.477				0.718			0.673						0.739				0.966		1
				0.493				0.71			0.732						0.858				1.039
				0.442				0.778			0.771										0.963
				0.523				0.675			0.759										1.062
				0.428				0.604			0.763										1.07
				0.521				0.727			0.785										1.001
				0.532				0.694			0.917										1.067
				0.49				0.375			0.876										0.972
				0.386				0.457			0.879										1.125
				0.231				0.615			0.699										1.187
				0.521				0.651													0.949
				0.45				0.66													1.043
				0.531																	1.053
				0.489																	1.057
				0.575																	1.153
				0.452																	0.866
				0.423																	1.329
				0.45																	0.934
				0.481																	1.017
				0.461																	1.233
				0.542																	0.99
				0.537																	0.939
				0.535																	1.035
				0.515																	1.002
				0.517																	1.054
																					1.066
																					1.033
																					1.119
																					0.993
																					0.985
																					0.997
																					0.974
																					0.971
																					0.939
																					0.994
																					0.968
																					1.06
																					1.103
																					0.936
																					0.961
																					1.098
																					0.913
																					0.985
																					0.948
																					1.038
																					0.927
																					0.839
																					1.009
																					0.843
																					0.935
																					0.949
																					0.873
																					0.815
																					0.968
																					0.982
																					0.948
																					0.984
																					0.978
																					0.897
																					0.919
																					1.076
																					1.027
																					0.974
																					0.994
																					0.901
																					0.89
																					1.018
																					0.962
																					0.964

## Sheet: Line chart 5a
		Median Dscore	Median Pocket Size (n)
1	DCN1	1.2	98
2	Bcl-xL	1.01	47
3	MDM2	0.99	54
4	XDM2	0.93	49
5	Bcl-2	0.92	45.5
6	MDMX	0.86	40
7	HPV E2	0.77	43.5
8	Menin	0.77	47.5
9	VHL	0.68	38
10	IL-2	0.6	24
11	XIAP	0.52	27
12	ZipA	0	0
			Note: ZipA values were undefined and hence assigned a value of zero.

## Sheet: Line chart 5b
		Median Dscore	Median Enclosure Factor (e)
1	DCN1	1.2	0.75
2	Bcl-xL	1.01	0.71
3	MDM2	0.99	0.66
4	XDM2	0.93	0.64
5	Bcl-2	0.92	0.67
6	MDMX	0.86	0.64
7	HPV E2	0.77	0.68
8	Menin	0.77	0.72
9	VHL	0.68	0.6
10	IL-2	0.6	0.59
11	XIAP	0.52	0.6
12	ZipA	0	0
			Note: ZipA values were undefined and hence assigned a value of zero.

## Sheet: Line chart 5c
		Median Dscore	Median Hydrophilicity Factor (p)
1	DCN1	1.2	0.53
2	Bcl-xL	1.01	0.5
3	MDM2	0.99	0.28
4	XDM2	0.93	0.35
5	Bcl-2	0.92	0.32
6	MDMX	0.86	0.33
7	HPV E2	0.77	0.79
8	Menin	0.77	0.97
9	VHL	0.68	0.82
10	IL-2	0.6	0.67
11	XIAP	0.52	1.01
12	ZipA	0	0
			Note: ZipA values were undefined and hence assigned a value of zero.

## Sheet: ScatterPlot
	Target	Phase	Inhibitor	QED score	Dscore
	XIAP	Phase I	GDC-0917	0.33	0.52
	XIAP	Phase I/II	ASTX660	0.55	0.56
	XIAP	Phase II	LCL161	0.49	0.52
	Bcl-2	Approved	ABT-199 (venetoclax)	0.09	1.01
	Bcl-2	Phase II	ABT-263 (Navitoclax)	0.1	0.84
	Bcl-xL	Phase I	ABT-737	0.08	0.97
	HDM2	Phase I	AMG-232	0.44	1.04
	HDM2	Phase I	CGM097	0.32	1.06
	HDM2	Phase I	RO-5045337	0.2	0.9
	HDM2	Phase I	SAR405838	0.42	1.23
