# Supplementary material for: Structure-based assessment and druggability classification of protein–protein interaction sites
Source: Sci Rep. 2022 May 13;12:7975. doi: 10.1038/s41598-022-12105-8 (PMC9106675; doi:10.1038/s41598-022-12105-8)
Supplement: Supplementary file 2 — Supplementary Information 2. [file 41598_2022_12105_MOESM2_ESM.xlsx]

## Sheet: DCN1
	PDB	MW	logP	HBA	HBD	PSA	ROTB	AROM	ALERT	QED_UNWT	QED_WMO	Avg QED score
	5UFI	586.809	6.055	5	4	142.1	13	2	0	0.253	0.226	0.2395
	5V83	378.411	3.504	1	3	45.57	5	2	0	0.667	0.733	0.7
	5V86	435.41	4.847	1	2	36.78	8	2	0	0.569	0.611	0.59
	5v88	519.622	5.036	2	3	65.88	11	2	0	0.474	0.39	0.432
	6BG3	438.463	2.784	3	4	75.03	7	2	1	0.594	0.503	0.5485
	6BG5	464.501	4.117	3	2	55.24	8	2	0	0.696	0.618	0.657
	6P5V	483.557	1.852	3	1	64.78	4	2	1	0.758	0.676	0.717
	6P5W	452.548	3.891	3	3	79.18	4	4	0	0.475	0.44	0.4575

## Sheet: Bcl-xL
	PDB	MW	logP	HBA	HBD	PSA	ROTB	AROM	ALERT	QED_UNWT	QED_WMO	Avg QED score
	2YXJ	815.443	5.729	6	4	164.5	16	5	3	0.081	0.057	0.069
	3QKD	841.483	5.427	6	5	171.82	16	5	3	0.073	0.05	0.0615
	3SP7	908.526	6.068	8	3	191.29	17	6	3	0.065	0.056	0.0605
	3SPF	527.098	4.553	3	5	83.37	11	3	1	0.315	0.238	0.2765
	3WIZ	887.034	6.533	9	3	223.48	19	7	4	0.041	0.035	0.038
	3ZK6	586.724	6.918	6	2	141.9	12	5	3	0.121	0.092	0.1065
	3ZLN	413.472	5.653	5	1	118.54	4	4	1	0.413	0.433	0.423
	3ZLO	551.702	9.415	5	1	146.78	9	5	2	0.157	0.143	0.15
	3ZLR	583.724	8.372	6	4	183.65	10	5	2	0.098	0.094	0.096
	4C52	501.565	5.684	4	1	114.84	13	2	1	0.409	0.355	0.382
	4C5D	614.478	6.819	4	1	114.84	13	3	1	0.254	0.213	0.2335
	4EHR	672.909	4.648	6	2	121.6	13	4	1	0.229	0.2	0.2145
	4QVX	669.788	8.249	7	2	168.4	12	5	2	0.103	0.1	0.1015
	4TUH	687.77	6.363	10	1	207.56	10	7	1	0.105	0.157	0.131
	6VWC	586.643	4.964	8	1	157.2	7	6	0	0.22	0.275	0.2475
	7JGV	616.709	7.651	7	2	156.87	11	5	1	0.134	0.144	0.139

## Sheet: MDM2
	PDB	MW	logP	HBA	HBD	PSA	ROTB	AROM	ALERT	QED_UNWT	QED_WMO	Avg QED score
	1RV1	687.442	5.437	5	2	79.04	10	3	0	0.353	0.297	0.325
	1T4E	580.179	5.102	4	1	89.54	4	3	1	0.49	0.435	0.4625
	2BIR	558.428	5.906	5	3	105.75	8	3	0	0.348	0.319	0.3335
	2JV9	426.335	5.579	2	0	29.54	4	3	0	0.561	0.545	0.553
	2ZGK	498.785	7.789	3	2	62.32	5	4	1	0.306	0.276	0.291
	3JKZ	536.218	4.398	3	1	51.97	2	4	0	0.461	0.414	0.4375
	3LBK	461.319	6.348	3	1	73.74	5	5	0	0.346	0.332	0.339
	3LBL	465.368	5.091	2	5	88.8	4	2	0	0.495	0.436	0.4655
	3TJ2	475.344	4.838	4	2	105.33	8	3	1	0.497	0.455	0.476
	3VBG	401.794	5.203	2	2	65.2	3	3	2	0.558	0.467	0.5125
	3VZV	574.585	1.948	2	1	80.96	7	2	1	0.606	0.514	0.56
	3W69	700.761	2.739	3	2	105.85	9	2	1	0.482	0.394	0.438
	4DIJ	575.508	6.607	3	3	76.38	8	5	0	0.228	0.195	0.2115
	4ERE	519.437	5.71	5	0	86.74	9	2	1	0.453	0.396	0.4245
	4ERF	477.4	5.453	4	1	80.67	7	2	0	0.618	0.575	0.5965
	4HBM	449.347	4.706	4	1	80.67	7	2	0	0.707	0.664	0.6855
	4JV7	515.237	5.653	2	0	29.54	4	3	0	0.485	0.45	0.4675
	4JVE	150.198	1.753	1	3	44.71	3	1	1	0.555	0.565	0.56
	4JVR	509.444	5.257	2	7	102.45	6	2	0	0.35	0.289	0.3195
	4JWR	451.32	4.067	5	1	89.9	7	2	0	0.708	0.686	0.697
	4MDN	577.435	6.327	5	2	114.33	8	4	2	0.228	0.188	0.208
	4MDQ	500.955	4.164	5	6	157.33	11	3	3	0.186	0.132	0.159
	4OAS	567.544	6	5	0	94.58	9	2	0	0.414	0.371	0.3925
	4OBA	567.501	4.865	6	0	103.81	9	2	0	0.46	0.429	0.4445
	4OCC	555.49	4.833	6	0	103.81	9	2	0	0.469	0.439	0.454
	4ODE	694.684	8.514	6	0	135.71	11	3	0	0.205	0.197	0.201
	4ODF	658.612	6.402	7	0	116.7	10	3	0	0.252	0.248	0.25
	4OGN	656.639	7.052	6	0	107.47	10	3	0	0.252	0.232	0.242
	4OGT	658.612	6.402	7	0	116.7	10	3	0	0.252	0.248	0.25
	4OGV	555.49	4.833	6	0	103.81	9	2	0	0.469	0.439	0.454
	4OQ3	436.31	6.479	3	0	57.95	4	4	0	0.387	0.368	0.3775
	4QO4	550.495	7.289	4	0	73.33	8	3	0	0.334	0.295	0.3145
	4QOC	592.554	4.913	5	0	97.82	9	2	0	0.468	0.412	0.44
	4WT2	746.692	7.368	7	1	132.91	12	3	0	0.205	0.205	0.205
	4ZFI	511.827	7.422	2	2	56.33	5	4	0	0.315	0.293	0.304
	4ZYC	534.006	5.517	7	1	102.46	9	4	0	0.295	0.302	0.2985
	4ZYF	660.265	5.693	5	1	66.76	9	3	0	0.373	0.32	0.3465
	4ZYI	556.094	6.507	5	0	54.9	9	4	0	0.267	0.236	0.2515
	5HMH	755.747	7.209	8	0	143.58	16	3	1	0.142	0.14	0.141
	5HMI	714.718	6.611	7	1	123.68	14	3	0	0.21	0.199	0.2045
	5HMK	710.706	4.866	6	2	94.58	14	2	0	0.35	0.291	0.3205
	5J7F	679.565	6.201	6	2	126.69	16	4	3	0.123	0.083	0.103
	5LAV	420.375	4.431	1	5	61.18	3	2	0	0.489	0.501	0.495
	5LAW	487.398	3.945	3	3	78.11	5	2	0	0.668	0.598	0.633
	5LAY	516.435	5.623	2	5	70.41	5	3	0	0.362	0.306	0.334
	5LAZ	567.458	5.936	3	4	90.28	5	3	0	0.357	0.308	0.3325
	5LN2	594.551	6.55	4	1	61.03	9	4	0	0.277	0.239	0.258
	5OAI	494.871	5.373	5	1	101.9	8	2	2	0.474	0.392	0.433
	5OC8	555.413	3.838	7	0	104.37	6	4	0	0.347	0.356	0.3515
	5TRF	563.511	5.833	3	5	95.04	5	2	0	0.377	0.317	0.347
	5ZXF	581.49	5.436	5	1	83.47	8	3	0	0.426	0.384	0.405
	6GGN	552.452	5.836	6	0	82.37	6	4	0	0.312	0.299	0.3055
	6I29	735.681	5.53	5	3	110.23	8	6	1	0.208	0.178	0.193
	6I3S	461.336	4.479	2	3	62.64	3	2	0	0.693	0.632	0.6625
	6Q96	544.992	3.399	8	1	133.03	7	4	0	0.318	0.374	0.346
	6Q9H	418.292	5.09	2	1	34.45	3	3	0	0.658	0.643	0.6505
	6Q9L	661.664	6.741	3	4	83.03	12	5	0	0.155	0.12	0.1375
	6Q9O	571.496	5.444	4	3	103.23	7	4	1	0.296	0.257	0.2765
	7BIT	531.403	6.188	5	2	82.89	7	3	0	0.408	0.38	0.394
	7BIV	535.994	6.008	6	2	106.68	9	3	0	0.357	0.347	0.352
	7BJ6	545.429	6.593	5	2	82.89	8	3	0	0.364	0.334	0.349
	7BMG	516.027	6.868	4	2	70	9	3	1	0.354	0.305	0.3295

## Sheet: XDM2
	PDB	MW	logP	HBA	HBD	PSA	ROTB	AROM	ALERT	QED_UNWT	QED_WMO	Avg QED score
	4IPF	728.791	8.065	5	1	83.72	12	3	0	0.243	0.204	0.2235
	4J3E	581.49	5.436	5	1	83.47	8	3	0	0.426	0.384	0.405
	4J74	306.21	5.186	0	2	26	2	2	0	0.509	0.764	0.6365
	4J7D	496.491	9.05	1	2	35.23	6	3	0	0.32	0.351	0.3355
	4J7E	566.563	5.059	4	1	74.49	8	2	0	0.556	0.485	0.5205
	4JRG	519.483	5.642	4	5	109.96	10	2	0	0.333	0.28	0.3065
	4JSC	555.464	6.517	4	5	109.96	10	2	0	0.276	0.23	0.253
	4LWT	417.328	5.145	2	1	49.41	4	2	0	0.778	0.749	0.7635
	4LWU	584.489	5.869	3	6	117.9	6	3	0	0.259	0.218	0.2385
	4LWV	620.542	6.579	4	6	155.37	7	3	0	0.191	0.177	0.184

## Sheet: Bcl-2
	PDB	MW	logP	HBA	HBD	PSA	ROTB	AROM	ALERT	QED_UNWT	QED_WMO	Avg QED score
	2W3L	577.095	4.939	3	3	86.08	8	5	0	0.287	0.245	0.266
	4AQ3	866.207	7.577	6	1	121.68	14	5	1	0.132	0.115	0.1235
	4IEH	876.506	5.226	7	4	193.93	16	5	3	0.074	0.059	0.0665
	4LVT	976.629	7.609	7	4	156.06	17	4	1	0.087	0.079	0.083
	4LXD	697.221	3.29	8	3	153.22	10	3	2	0.226	0.216	0.221
	4MAN	924.502	6.115	9	5	182.68	17	6	2	0.055	0.053	0.054
	6GL8	711.825	5.558	6	2	97.91	9	5	0	0.228	0.208	0.218
	6O0K	869.447	6.024	9	4	181.9	13	5	2	0.078	0.081	0.0795
	6O0O	711.825	5.558	6	2	97.91	9	5	0	0.228	0.208	0.218
	6QGG	872.471	2.888	8	3	200.19	18	5	4	0.069	0.052	0.0605
	6QGH	976.629	7.609	7	4	156.06	17	4	1	0.087	0.079	0.083
	6QGJ	983.146	7.574	9	4	180.51	19	5	1	0.056	0.061	0.0585
	6QGK	502.671	4.663	3	3	86.08	12	3	0	0.406	0.337	0.3715
	7LHB	978.445	4.269	12	4	244.71	16	5	3	0.053	0.062	0.0575

## Sheet: MDMX
	PDB	MW	logP	HBA	HBD	PSA	ROTB	AROM	ALERT	QED_UNWT	QED_WMO	Avg QED score
	3LBJ	631.638	6.8	2	3	62.8	11	5	0	0.186	0.15	0.168
	3U15	400.786	6.295	2	1	63.71	3	2	0	0.668	0.657	0.6625
	6Q9Q	672.71	6.546	1	5	73.44	9	5	1	0.129	0.113	0.121
	6Q9S	812.139	6.455	6	3	137.47	9	6	1	0.153	0.144	0.1485
	6Q9U	544.992	3.399	8	1	133.03	7	4	0	0.318	0.374	0.346
	6Q9W	552.452	5.402	6	0	82.37	7	4	0	0.323	0.305	0.314
	6Q9Y	349.426	3.624	3	2	57.36	4	3	0	0.778	0.756	0.767
	7C3Q	581.49	5.436	5	1	83.47	8	3	0	0.426	0.384	0.405

## Sheet: HPV E2
	PDB	MW	logP	HBA	HBD	PSA	ROTB	AROM	ALERT	QED_UNWT	QED_WMO	Avg QED score
	1R6N	607.441	6.255	8	1	166.62	5	4	1	0.205	0.26	0.2325

## Sheet: Menin
	PDB	MW	logP	HBA	HBD	PSA	ROTB	AROM	ALERT	QED_UNWT	QED_WMO	Avg QED score
	4GQ3	376.563	4.946	4	1	99.77	4	2	0	0.797	0.816	0.8065
	4GQ4	416.507	1.664	3	1	97.6	3	2	1	0.807	0.771	0.789
	4OG3	419.579	5.214	3	2	57.69	9	2	1	0.627	0.548	0.5875
	4OG4	419.579	5.214	3	2	57.69	9	2	1	0.627	0.548	0.5875
	4OG5	420.567	4.639	4	2	70.58	9	2	1	0.654	0.58	0.617
	4OG6	437.569	5.634	3	2	57.69	9	2	1	0.574	0.5	0.537
	4OG7	474.636	2.712	5	4	106.95	9	2	1	0.478	0.418	0.448
	4OG8	419.602	5.105	2	4	65.1	9	2	1	0.51	0.427	0.4685
	4X5Y	565.636	6.22	4	3	127.89	9	5	0	0.21	0.196	0.203
	4X5Z	471.521	5.843	3	3	110.07	7	4	0	0.332	0.315	0.3235
	5DB0	545.6	4.754	5	4	139.67	10	4	0	0.242	0.228	0.235
	5DB1	501.547	5.916	4	3	119.3	8	4	0	0.292	0.278	0.285
	5DB2	528.573	4.436	4	4	142.3	9	4	0	0.27	0.255	0.2625
	5DB3	595.662	6.302	5	3	137.12	10	5	0	0.182	0.174	0.178
	5DD9	400.445	4.54	6	0	114.52	4	3	0	0.583	0.635	0.609
	5DDA	418.435	4.835	6	0	114.52	5	3	0	0.545	0.586	0.5655
	5DDB	436.426	4.964	6	0	114.52	5	3	0	0.523	0.558	0.5405
	5DDC	453.408	2.466	5	0	114.29	5	3	1	0.561	0.551	0.556
	5DDD	380.526	1.41	3	1	97.6	3	2	1	0.839	0.815	0.827
	5DDE	398.517	1.527	3	1	97.6	3	2	1	0.824	0.794	0.809
	5DDF	452.488	1.931	3	1	97.6	3	2	1	0.769	0.721	0.745
	6B41	738.955	3.812	7	3	128.69	16	2	0	0.271	0.239	0.255
	6BXH	658.756	6.023	4	3	123.96	12	4	0	0.201	0.172	0.1865
	6BXY	598.662	5.476	5	3	137.54	9	4	0	0.245	0.234	0.2395
	6BY8	598.662	5.476	5	3	137.54	9	4	0	0.245	0.234	0.2395
	6EA1	659.881	3.789	6	3	97.48	9	3	0	0.367	0.324	0.3455
	6O5I	638.749	6.461	3	5	141.59	11	4	1	0.145	0.12	0.1325
	6PKC	631.825	3.248	7	2	109.17	11	2	0	0.414	0.392	0.403
	6S2K	389.427	2.997	3	2	91.62	7	4	2	0.45	0.376	0.413

## Sheet: VHL
	PDB	MW	logP	HBA	HBD	PSA	ROTB	AROM	ALERT	QED_UNWT	QED_WMO	Avg QED score
	3ZRC	410.423	2.049	7	2	121.7	7	3	0	0.537	0.611	0.574
	3ZTC	419.473	3.234	5	2	95.67	7	3	0	0.621	0.613	0.617
	3ZTD	401.413	1.66	7	2	121.97	8	2	1	0.591	0.645	0.618
	3ZUN	390.39	-0.644	8	4	139.37	7	2	1	0.387	0.458	0.4225
	3B95	393.264	3.2	3	2	69.64	5	2	0	0.86	0.82	0.84
	4B9K	450.553	3.899	4	4	136.79	6	3	1	0.439	0.423	0.431
	4BKS	329.35	1.259	5	2	95.67	5	2	0	0.83	0.861	0.8455
	4BKT	267.281	0.159	5	2	95.67	4	1	0	0.776	0.81	0.793
	4W9C	385.457	2.499	5	2	95.67	7	2	0	0.764	0.763	0.7635
	4W9D	399.483	3.031	5	2	95.67	7	2	0	0.751	0.746	0.7485
	4W9E	401.522	3.746	4	2	110.77	7	2	0	0.738	0.736	0.737
	4W9F	415.549	4.278	4	2	110.77	7	2	0	0.709	0.703	0.706
	4W9G	415.549	4.278	4	2	110.77	7	2	0	0.709	0.703	0.706
	4W9H	472.6	3.708	5	3	139.87	8	2	0	0.527	0.537	0.532
	4W9I	472.557	2	6	3	151.31	7	2	0	0.508	0.561	0.5345
	4W9J	585.758	4.656	6	4	168.97	12	2	0	0.281	0.282	0.2815
	4W9K	619.774	5.062	6	4	168.97	12	3	0	0.221	0.221	0.221
	4W9L	585.758	4.502	6	4	168.97	11	2	0	0.297	0.303	0.3
	5LLI	523.647	4.209	6	3	163.66	10	2	0	0.392	0.422	0.407
	5NVV	488.6	3.115	6	4	160.1	9	2	0	0.398	0.424	0.411
	5NVW	498.638	4.159	5	3	139.87	9	2	0	0.479	0.476	0.4775
	5NVY	430.521	2.817	5	3	139.87	7	2	0	0.588	0.619	0.6035
	5NVZ	540.674	4.648	6	3	156.94	10	2	1	0.367	0.372	0.3695
	5NW0	555.689	3.883	6	4	168.97	10	2	0	0.332	0.347	0.3395
	5NW1	512.664	4.402	5	3	139.87	9	2	0	0.463	0.457	0.46
	5NW2	514.637	3.759	6	3	149.1	9	2	0	0.443	0.464	0.4535
	6FMI	446.586	4.272	5	3	154.89	8	2	1	0.494	0.516	0.505
	6FMJ	446.586	4.272	5	3	154.89	7	2	1	0.512	0.542	0.527
	6FMK	462.652	5.727	5	3	169.91	8	2	1	0.387	0.425	0.406
	6HAY	919.095	5.684	12	7	247.27	21	4	1	0.039	0.05	0.0445
	6HR2	921.113	6.87	10	7	228.81	17	5	0	0.04	0.051	0.0455

## Sheet: IL-2
	PDB	MW	logP	HBA	HBD	PSA	ROTB	AROM	ALERT	QED_UNWT	QED_WMO	Avg QED score
	1M48	447.549	3.594	4	5	110.25	10	2	4	0.288	0.166	0.227
	1M49	557.597	3.827	7	6	183.24	12	3	6	0.09	0.049	0.0695
	1PW6	537.505	2.634	3	7	141.73	9	1	3	0.229	0.148	0.1885
	1PY2	664.58	2.851	7	6	189.46	14	2	3	0.133	0.102	0.1175
	1QVN	686.652	2.141	5	7	155.26	14	3	3	0.127	0.079	0.103
	4NEJ	125.102	1.298	3	0	53.27	1	1	0	0.65	0.568	0.609

[truncated: 2 more sheets: XIAP, ZipA]
