# Supplementary material for: Structure-based assessment and druggability classification of protein–protein interaction sites
Source: Sci Rep. 2022 May 13;12:7975. doi: 10.1038/s41598-022-12105-8 (PMC9106675; doi:10.1038/s41598-022-12105-8)
Supplement: Supplementary file 3 — Supplementary Information 3. [file 41598_2022_12105_MOESM3_ESM.xlsx]

## Sheet: DCN1
		PDB Code		SiteScore	size	Dscore	volume	exposure	enclosure	contact	phobic	philic	balance	don/acc	refdist	refmin	refavg	sitemin	residues	residues asl
	Ligand-bound	5UFI		1.161	110	1.224	247.989	0.418	0.825	1.075	2.414	0.649	3.718	0.66	5.802	0.266	2.866	1.453	Chain A: 83,86,89,90,93,95,97,98,99,102,103,105,106,109,111,112,113,114,115,116,117,121,164,180,181,184	(chain.name A & (res.num 83 | res.num 86 | res.num 89 | res.num 90 | res.num 93 | res.num 95 | res.num 97 | res.num 98 | res.num 99 | res.num 102 | res.num 103 | res.num 105 | res.num 106 | res.num 109 | res.num 111 | res.num 112 | res.num 113 | res.num 114 | res.num 115 | res.num 116 | res.num 117 | res.num 121 | res.num 164 | res.num 180 | res.num 181 | res.num 184))
	Ligand-bound	5V83		1.12	99	1.215	230.839	0.558	0.715	0.932	2.105	0.457	4.608	8.299	2.417	0.129	1.268	0.939	Chain A: 1083,1086,1087,1089,1090,1093,1095,1097,1098,1099,1102,1103,1105,1106,1111,1113,1114,1116,1117,1164,1180,1181,1184	(chain.name A & (res.num 1083 | res.num 1086 | res.num 1087 | res.num 1089 | res.num 1090 | res.num 1093 | res.num 1095 | res.num 1097 | res.num 1098 | res.num 1099 | res.num 1102 | res.num 1103 | res.num 1105 | res.num 1106 | res.num 1111 | res.num 1113 | res.num 1114 | res.num 1116 | res.num 1117 | res.num 1164 | res.num 1180 | res.num 1181 | res.num 1184))
	Ligand-bound	5V86		1.127	97	1.198	225.008	0.513	0.776	1.027	2.42	0.592	4.088	2.3	3.551	0.181	1.232	1.146	Chain A: 1083,1086,1087,1089,1090,1093,1095,1097,1098,1099,1102,1103,1105,1106,1109,1111,1112,1113,1114,1116,1117,1118,1121,1164,1180,1181,1184	(chain.name A & (res.num 1083 | res.num 1086 | res.num 1087 | res.num 1089 | res.num 1090 | res.num 1093 | res.num 1095 | res.num 1097 | res.num 1098 | res.num 1099 | res.num 1102 | res.num 1103 | res.num 1105 | res.num 1106 | res.num 1109 | res.num 1111 | res.num 1112 | res.num 1113 | res.num 1114 | res.num 1116 | res.num 1117 | res.num 1118 | res.num 1121 | res.num 1164 | res.num 1180 | res.num…
	Ligand-bound	5V88		1.111	102	1.202	221.235	0.597	0.708	0.875	1.749	0.498	3.512	5.216	3.949	0.207	1.696	1.31	Chain A: 1083,1086,1087,1089,1090,1093,1095,1097,1098,1099,1102,1103,1105,1106,1109,1111,1112,1113,1114,1116,1117,1121,1164,1180,1181,1184	(chain.name A & (res.num 1083 | res.num 1086 | res.num 1087 | res.num 1089 | res.num 1090 | res.num 1093 | res.num 1095 | res.num 1097 | res.num 1098 | res.num 1099 | res.num 1102 | res.num 1103 | res.num 1105 | res.num 1106 | res.num 1109 | res.num 1111 | res.num 1112 | res.num 1113 | res.num 1114 | res.num 1116 | res.num 1117 | res.num 1121 | res.num 1164 | res.num 1180 | res.num 1181 | res.num…
	Ligand-bound	6BG3		1.17	106	1.253	219.177	0.475	0.799	1.083	2.539	0.511	4.967	5.103	3.441	0.209	1.24	1.222	Chain A: 1083,1086,1087,1089,1090,1093,1095,1097,1098,1099,1102,1103,1105,1106,1109,1111,1113,1114,1116,1117,1164,1180,1181,1184	(chain.name A & (res.num 1083 | res.num 1086 | res.num 1087 | res.num 1089 | res.num 1090 | res.num 1093 | res.num 1095 | res.num 1097 | res.num 1098 | res.num 1099 | res.num 1102 | res.num 1103 | res.num 1105 | res.num 1106 | res.num 1109 | res.num 1111 | res.num 1113 | res.num 1114 | res.num 1116 | res.num 1117 | res.num 1164 | res.num 1180 | res.num 1181 | res.num 1184))
	Ligand-bound	6BG5		1.089	85	1.163	238.385	0.583	0.758	0.975	2.236	0.487	4.595	5.798	3.364	0.088	1.539	1.195	Chain A: 1083,1086,1087,1089,1090,1093,1095,1097,1098,1099,1102,1103,1105,1106,1111,1112,1113,1114,1116,1117,1118,1121,1164,1180,1181,1184	(chain.name A & (res.num 1083 | res.num 1086 | res.num 1087 | res.num 1089 | res.num 1090 | res.num 1093 | res.num 1095 | res.num 1097 | res.num 1098 | res.num 1099 | res.num 1102 | res.num 1103 | res.num 1105 | res.num 1106 | res.num 1111 | res.num 1112 | res.num 1113 | res.num 1114 | res.num 1116 | res.num 1117 | res.num 1118 | res.num 1121 | res.num 1164 | res.num 1180 | res.num 1181 | res.num…
	Ligand-bound	6P5V		1.107	92	1.185	237.356	0.528	0.751	0.909	2.09	0.513	4.074	1.285	3.147	0.138	1.421	1.288	Chain A: 1083,1086,1087,1089,1090,1095,1097,1098,1099,1102,1103,1105,1106,1109,1111,1114,1115,1116,1117,1164,1181,1184	(chain.name A & (res.num 1083 | res.num 1086 | res.num 1087 | res.num 1089 | res.num 1090 | res.num 1095 | res.num 1097 | res.num 1098 | res.num 1099 | res.num 1102 | res.num 1103 | res.num 1105 | res.num 1106 | res.num 1109 | res.num 1111 | res.num 1114 | res.num 1115 | res.num 1116 | res.num 1117 | res.num 1164 | res.num 1181 | res.num 1184))
	Ligand-bound	6P5W		1.133	96	1.208	222.607	0.478	0.779	1.058	2.188	0.553	3.958	1.635	1.764	0.212	1.022	1.047	Chain A: 1083,1086,1087,1089,1090,1097,1098,1099,1102,1103,1105,1106,1109,1111,1113,1114,1115,1116,1117,1164,1180,1181,1184	(chain.name A & (res.num 1083 | res.num 1086 | res.num 1087 | res.num 1089 | res.num 1090 | res.num 1097 | res.num 1098 | res.num 1099 | res.num 1102 | res.num 1103 | res.num 1105 | res.num 1106 | res.num 1109 | res.num 1111 | res.num 1113 | res.num 1114 | res.num 1115 | res.num 1116 | res.num 1117 | res.num 1164 | res.num 1180 | res.num 1181 | res.num 1184))
	Peptide/Protein bound	3TDU		1.083	99	1.15	214.718	0.531	0.719	0.98	1.573	0.664	2.37	1.398	2.791	0.065	1.618	0.5	Chain A: 83,86,87,89,90,97,98,99,102,103,105,106,111,114,115,116,117,164,180,181,184	(chain.name A & (res.num 83 | res.num 86 | res.num 87 | res.num 89 | res.num 90 | res.num 97 | res.num 98 | res.num 99 | res.num 102 | res.num 103 | res.num 105 | res.num 106 | res.num 111 | res.num 114 | res.num 115 | res.num 116 | res.num 117 | res.num 164 | res.num 180 | res.num 181 | res.num 184))
	Peptide/Protein bound	3TDZ		1.075	93	1.141	225.694	0.567	0.728	0.97	1.69	0.621	2.722	1.387	2.781	0.093	1.653	0.91	Chain A: 83,86,87,89,97,98,102,103,105,106,111,113,114,115,116,117,164,180,181,184	(chain.name A & (res.num 83 | res.num 86 | res.num 87 | res.num 89 | res.num 97 | res.num 98 | res.num 102 | res.num 103 | res.num 105 | res.num 106 | res.num 111 | res.num 113 | res.num 114 | res.num 115 | res.num 116 | res.num 117 | res.num 164 | res.num 180 | res.num 181 | res.num 184))

## Sheet: Bcl-xL
		PDB Code		SiteScore	size	Dscore	volume	exposure	enclosure	contact	phobic	philic	balance	don/acc	refdist	refmin	refavg	sitemin	residues	residues asl
	Ligand-bound	2YXJ		0.923	46	0.971	127.939	0.558	0.727	0.941	2.683	0.317	8.468	10.864	9.037	0.174	7.594	1.012	Chain A: 97,101,104,105,107,108,126,129,130,142,145,146,149	(chain.name A & (res.num 97 | res.num 101 | res.num 104 | res.num 105 | res.num 107 | res.num 108 | res.num 126 | res.num 129 | res.num 130 | res.num 142 | res.num 145 | res.num 146 | res.num 149))
	Ligand-bound	6VWC		1.059	194	1.112	317.275	0.46	0.713	1.007	1.576	0.786	2.007	0.753	1.81	0.126	0.815	1.917	Chain A: 20,93,96,97,101,102,105,106,107,108,109,129,130,131,132,133,136,137,138,139,141,142,145,146,149,191,195	(chain.name A & (res.num 20 | res.num 93 | res.num 96 | res.num 97 | res.num 101 | res.num 102 | res.num 105 | res.num 106 | res.num 107 | res.num 108 | res.num 109 | res.num 129 | res.num 130 | res.num 131 | res.num 132 | res.num 133 | res.num 136 | res.num 137 | res.num 138 | res.num 139 | res.num 141 | res.num 142 | res.num 145 | res.num 146 | res.num 149 | res.num 191 | res.num 195))
	Ligand-bound	7JGV		1.01	180	1.079	311.101	0.557	0.619	0.828	1.016	0.713	1.425	1.213	1.062	0.089	0.885	1.77	Chain A: 93,96,97,98,101,102,103,105,106,107,108,109,129,130,131,132,133,136,137,138,139,141,142,145,146,149,195	(chain.name A & (res.num 93 | res.num 96 | res.num 97 | res.num 98 | res.num 101 | res.num 102 | res.num 103 | res.num 105 | res.num 106 | res.num 107 | res.num 108 | res.num 109 | res.num 129 | res.num 130 | res.num 131 | res.num 132 | res.num 133 | res.num 136 | res.num 137 | res.num 138 | res.num 139 | res.num 141 | res.num 142 | res.num 145 | res.num 146 | res.num 149 | res.num 195))
	Ligand-bound	7JGW		1.026	144	1.088	307.328	0.598	0.652	0.864	1.051	0.746	1.408	1.015	1.638	0.225	1.1	1.777	Chain A: 93,96,97,102,103,105,106,107,108,109,129,130,131,132,133,136,138,139,141,142,145,146,149,195	(chain.name A & (res.num 93 | res.num 96 | res.num 97 | res.num 102 | res.num 103 | res.num 105 | res.num 106 | res.num 107 | res.num 108 | res.num 109 | res.num 129 | res.num 130 | res.num 131 | res.num 132 | res.num 133 | res.num 136 | res.num 138 | res.num 139 | res.num 141 | res.num 142 | res.num 145 | res.num 146 | res.num 149 | res.num 195))
	Ligand-bound	3ZK6		1.065	142	1.139	305.613	0.552	0.682	0.939	1.598	0.646	2.473	1.2	6.472	0.246	3.673	1.788	Chain A: 89,92,93,96,97,101,102,105,106,107,108,109,129,130,131,132,133,136,138,139,141,142,145,146,149,195,197	(chain.name A & (res.num 89 | res.num 92 | res.num 93 | res.num 96 | res.num 97 | res.num 101 | res.num 102 | res.num 105 | res.num 106 | res.num 107 | res.num 108 | res.num 109 | res.num 129 | res.num 130 | res.num 131 | res.num 132 | res.num 133 | res.num 136 | res.num 138 | res.num 139 | res.num 141 | res.num 142 | res.num 145 | res.num 146 | res.num 149 | res.num 195 | res.num 197))
	Ligand-bound	3ZLN		1.094	180	1.169	336.483	0.444	0.717	1.003	1.884	0.618	3.049	0.948	0.915	0.184	0.62	1.075	Chain A: 16,93,96,97,98,101,102,105,106,107,108,109,111,126,129,130,131,132,133,136,138,139,141,142,145,146,148,149,195	(chain.name A & (res.num 16 | res.num 93 | res.num 96 | res.num 97 | res.num 98 | res.num 101 | res.num 102 | res.num 105 | res.num 106 | res.num 107 | res.num 108 | res.num 109 | res.num 111 | res.num 126 | res.num 129 | res.num 130 | res.num 131 | res.num 132 | res.num 133 | res.num 136 | res.num 138 | res.num 139 | res.num 141 | res.num 142 | res.num 145 | res.num 146 | res.num 148 | res.num 1…
	Ligand-bound	3ZLO		1.073	173	1.138	345.744	0.446	0.708	1.003	1.666	0.696	2.395	0.857	2.464	0.167	0.674	1.956	Chain A: 93,96,97,101,102,105,106,107,108,109,111,129,130,132,133,136,138,139,141,142,145,146,149,195	(chain.name A & (res.num 93 | res.num 96 | res.num 97 | res.num 101 | res.num 102 | res.num 105 | res.num 106 | res.num 107 | res.num 108 | res.num 109 | res.num 111 | res.num 129 | res.num 130 | res.num 132 | res.num 133 | res.num 136 | res.num 138 | res.num 139 | res.num 141 | res.num 142 | res.num 145 | res.num 146 | res.num 149 | res.num 195))
	Ligand-bound	3ZLR		1.04	183	1.115	346.43	0.53	0.647	0.861	1.283	0.656	1.957	0.904	2.576	0.142	0.81	2.442	Chain A: 92,93,96,97,98,101,102,103,105,106,107,108,109,129,130,131,132,133,134,136,138,139,141,142,145,146,149,195,198	(chain.name A & (res.num 92 | res.num 93 | res.num 96 | res.num 97 | res.num 98 | res.num 101 | res.num 102 | res.num 103 | res.num 105 | res.num 106 | res.num 107 | res.num 108 | res.num 109 | res.num 129 | res.num 130 | res.num 131 | res.num 132 | res.num 133 | res.num 134 | res.num 136 | res.num 138 | res.num 139 | res.num 141 | res.num 142 | res.num 145 | res.num 146 | res.num 149 | res.num 1…
	Ligand-bound	4C5D		1.036	51	1.103	88.151	0.49	0.817	1.136	4.656	0.179	25.942	2.727	6.07	0.185	3.775	0.453	Chain A: 112,114,123,126,127,129,130,143,146,147,150,166,170	(chain.name A & (res.num 112 | res.num 114 | res.num 123 | res.num 126 | res.num 127 | res.num 129 | res.num 130 | res.num 143 | res.num 146 | res.num 147 | res.num 150 | res.num 166 | res.num 170))
	Ligand-bound	4C52		0.997	63	1.083	107.359	0.638	0.686	0.834	3.009	0.229	13.115	6.591	4.925	0.297	3.747	0.651	Chain A: 104,108,111,112,114,123,126,127,129,130,143,146,147,150,166,170	(chain.name A & (res.num 104 | res.num 108 | res.num 111 | res.num 112 | res.num 114 | res.num 123 | res.num 126 | res.num 127 | res.num 129 | res.num 130 | res.num 143 | res.num 146 | res.num 147 | res.num 150 | res.num 166 | res.num 170))
	Ligand-bound	3QKD		0.878	47	0.905	158.123	0.621	0.703	0.881	2.046	0.496	4.127	1.338	8.799	0.151	8.136	0.593	Chain A: 97,104,105,107,108,126,129,130,131,132,133,139,142,145,146,149	(chain.name A & (res.num 97 | res.num 104 | res.num 105 | res.num 107 | res.num 108 | res.num 126 | res.num 129 | res.num 130 | res.num 131 | res.num 132 | res.num 133 | res.num 139 | res.num 142 | res.num 145 | res.num 146 | res.num 149))
	Ligand-bound	4TUH		1.024	138	1.091	257.936	0.586	0.642	0.866	1.328	0.72	1.846	0.859	3.242	0.15	1.122	1.452	Chain A: 93,96,97,101,102,103,105,106,107,108,109,111,129,130,131,132,133,136,138,139,141,142,145,146,149,195	(chain.name A & (res.num 93 | res.num 96 | res.num 97 | res.num 101 | res.num 102 | res.num 103 | res.num 105 | res.num 106 | res.num 107 | res.num 108 | res.num 109 | res.num 111 | res.num 129 | res.num 130 | res.num 131 | res.num 132 | res.num 133 | res.num 136 | res.num 138 | res.num 139 | res.num 141 | res.num 142 | res.num 145 | res.num 146 | res.num 149 | res.num 195))
	Ligand-bound	4QVX		1.052	175	1.103	266.854	0.443	0.707	1.022	1.581	0.802	1.973	1.025	4.258	0.232	1.203	1.594	Chain A: 92,93,96,97,101,102,105,106,107,108,109,129,130,132,133,136,138,139,141,142,145,146,149,195	(chain.name A & (res.num 92 | res.num 93 | res.num 96 | res.num 97 | res.num 101 | res.num 102 | res.num 105 | res.num 106 | res.num 107 | res.num 108 | res.num 109 | res.num 129 | res.num 130 | res.num 132 | res.num 133 | res.num 136 | res.num 138 | res.num 139 | res.num 141 | res.num 142 | res.num 145 | res.num 146 | res.num 149 | res.num 195))
	Ligand-bound	4EHR		0.837	33	0.895	90.209	0.673	0.655	0.767	2.433	0.117	20.787	2.082	4.649	0.31	3.86	0.383	Chain A: 97,101,104,105,108,126,129,130,139,142,146	(chain.name A & (res.num 97 | res.num 101 | res.num 104 | res.num 105 | res.num 108 | res.num 126 | res.num 129 | res.num 130 | res.num 139 | res.num 142 | res.num 146))
	Ligand-bound	3SPF		0.962	46	1.036	154.007	0.596	0.731	0.89	2.972	0.123	24.155	1.524	6.563	0.151	4.073	1.088	Chain A: 97,101,104,105,108,109,126,129,130,138,139,142,145,146,149,212	(chain.name A & (res.num 97 | res.num 101 | res.num 104 | res.num 105 | res.num 108 | res.num 109 | res.num 126 | res.num 129 | res.num 130 | res.num 138 | res.num 139 | res.num 142 | res.num 145 | res.num 146 | res.num 149 | res.num 212))
	Ligand-bound	37P7		0.88	44	0.903	135.142	0.6	0.727	0.874	1.906	0.481	3.963	3.449	9.487	0.2	8.813	0.756	Chain A: 97,104,105,106,108,112,126,127,129,130,142,145,146,149	(chain.name A & (res.num 97 | res.num 104 | res.num 105 | res.num 106 | res.num 108 | res.num 112 | res.num 126 | res.num 127 | res.num 129 | res.num 130 | res.num 142 | res.num 145 | res.num 146 | res.num 149))
	Apo	3CVA		0.525	17	0.384	56.595	0.795	0.631	0.761	0.18	1.173	0.154	0.083	5.323	1.361	5.011	2.204	Chain X: 97,98,101,103,104,105,108	(chain.name X & (res.num 97 | res.num 98 | res.num 101 | res.num 103 | res.num 104 | res.num 105 | res.num 108))
	Apo	1R2D		0.91	21	0.907	43.561	0.571	0.933	1.457	4.615	0.257	17.933	9.712	5.854	0.351	5.227	0.965	Chain A: 108,112,123,126,127,129,130,143,146,150	(chain.name A & (res.num 108 | res.num 112 | res.num 123 | res.num 126 | res.num 127 | res.num 129 | res.num 130 | res.num 143 | res.num 146 | res.num 150))
	Apo	1R2E		0.578	9	0.546	58.653	0.847	0.641	0.809	1.694	0.371	4.57	0.509	5.581	1.207	6.68	1.207	Chain A: 97,105,130,132,139,142	(chain.name A & (res.num 97 | res.num 105 | res.num 130 | res.num 132 | res.num 139 | res.num 142))
	Apo	1R2I		0.988	30	1.007	53.851	0.4	0.94	1.502	5.924	0.221	26.767	7.91	7.851	0.308	5.212	0.713	Chain A: 108,109,112,123,126,127,129,130,143,146,147,150,170	(chain.name A & (res.num 108 | res.num 109 | res.num 112 | res.num 123 | res.num 126 | res.num 127 | res.num 129 | res.num 130 | res.num 143 | res.num 146 | res.num 147 | res.num 150 | res.num 170))
	Peptide/Protein bound	2P1L		0.791	35	0.77	133.77	0.643	0.733	0.951	1.576	0.692	2.277	5.739	3.627	0.196	4.167	2.144	Chain A: 97,101,108,109,111,112,126,127,130,142,143,146,150	(chain.name A & (res.num 97 | res.num 101 | res.num 108 | res.num 109 | res.num 111 | res.num 112 | res.num 126 | res.num 127 | res.num 130 | res.num 142 | res.num 143 | res.num 146 | res.num 150))
	Peptide/Protein bound	1PQ1		0.847	29	0.881	105.301	0.695	0.736	0.945	2.744	0.205	13.375	36.071	4.678	0.363	4.687	1.373	Chain A: 105,108,112,122,123,126,127,130,142,143,146	(chain.name A & (res.num 105 | res.num 108 | res.num 112 | res.num 122 | res.num 123 | res.num 126 | res.num 127 | res.num 130 | res.num 142 | res.num 143 | res.num 146))
	Peptide/Protein bound	2BZW		0.829	30	0.851	112.161	0.706	0.725	0.897	2.4	0.302	7.941	3.27	4.438	0.651	4.038	2.128	Chain A: 97,104,105,108,111,112,126,127,130,139,142,146	(chain.name A & (res.num 97 | res.num 104 | res.num 105 | res.num 108 | res.num 111 | res.num 112 | res.num 126 | res.num 127 | res.num 130 | res.num 139 | res.num 142 | res.num 146))
	Peptide/Protein bound	3FDL		0.933	42	1	92.953	0.615	0.722	0.966	3.271	0.131	24.887	2.259	3.563	0.209	2.899	1.791	Chain A: 97,105,108,123,126,127,130,142,143,146,147,150,170	(chain.name A & (res.num 97 | res.num 105 | res.num 108 | res.num 123 | res.num 126 | res.num 127 | res.num 130 | res.num 142 | res.num 143 | res.num 146 | res.num 147 | res.num 150 | res.num 170))

## Sheet: HDM2
		PDB Code		SiteScore	size	Dscore	volume	exposure	enclosure	contact	phobic	philic	balance	don/acc	refdist	refmin	refavg	sitemin	residues	residues asl
	Ligand-bound	3JZK		0.844	46	0.869	196.882	0.731	0.669	0.849	1.616	0.521	3.1	1.318	1.96	0.133	2.136	1.013	Chain A: 19,51,54,57,58,61,62,67,72,86,91,93,96,99,100,103	(chain.name A & (res.num 19 | res.num 51 | res.num 54 | res.num 57 | res.num 58 | res.num 61 | res.num 62 | res.num 67 | res.num 72 | res.num 86 | res.num 91 | res.num 93 | res.num 96 | res.num 99 | res.num 100 | res.num 103))
	Ligand-bound	3W69		0.869	55	0.955	149.205	0.757	0.55	0.597	1.442	0.223	6.479	3.017	3.705	0.079	2.658	1.632	Chain A: 54,57,58,61,62,67,72,74,75,86,91,93,96,99,100	(chain.name A & (res.num 54 | res.num 57 | res.num 58 | res.num 61 | res.num 62 | res.num 67 | res.num 72 | res.num 74 | res.num 75 | res.num 86 | res.num 91 | res.num 93 | res.num 96 | res.num 99 | res.num 100))
	Ligand-bound	3VZV		0.814	33	0.868	108.731	0.705	0.634	0.731	2.467	0.161	15.323	3.427	5.516	0.218	4.598	1.283	Chain A: 54,57,58,61,86,91,93,96,99,100,103	(chain.name A & (res.num 54 | res.num 57 | res.num 58 | res.num 61 | res.num 86 | res.num 91 | res.num 93 | res.num 96 | res.num 99 | res.num 100 | res.num 103))
	Ligand-bound	4HBM		1.095	81	1.192	216.433	0.612	0.734	0.907	2.754	0.289	9.52	1.447	1.838	0.208	1.707	1.024	Chain A: 14,15,16,19,54,55,57,58,59,61,62,67,86,91,93,96,99,100,103	(chain.name A & (res.num 14 | res.num 15 | res.num 16 | res.num 19 | res.num 54 | res.num 55 | res.num 57 | res.num 58 | res.num 59 | res.num 61 | res.num 62 | res.num 67 | res.num 86 | res.num 91 | res.num 93 | res.num 96 | res.num 99 | res.num 100 | res.num 103))
	Ligand-bound	4JV9		0.805	38	0.839	123.137	0.745	0.636	0.783	1.756	0.376	4.664	4.67	4.712	0.382	3.746	0.175	Chain A: 54,57,58,61,62,67,72,75,86,91,93,96,99,100,103	(chain.name A & (res.num 54 | res.num 57 | res.num 58 | res.num 61 | res.num 62 | res.num 67 | res.num 72 | res.num 75 | res.num 86 | res.num 91 | res.num 93 | res.num 96 | res.num 99 | res.num 100 | res.num 103))
	Ligand-bound	4JV7		0.845	46	0.902	120.736	0.718	0.607	0.759	1.78	0.306	5.825	7.213	3.972	0.276	3.328	1.1	Chain A: 54,57,58,61,62,67,72,75,86,91,93,96,99,100,103	(chain.name A & (res.num 54 | res.num 57 | res.num 58 | res.num 61 | res.num 62 | res.num 67 | res.num 72 | res.num 75 | res.num 86 | res.num 91 | res.num 93 | res.num 96 | res.num 99 | res.num 100 | res.num 103))
	Ligand-bound	4JVR		0.969	53	1.051	173.901	0.681	0.695	0.802	2.901	0.154	18.826	2.492	3.526	0.288	2.495	1.008	Chain A: 54,57,58,61,62,67,75,82,86,91,93,96,99,100,103	(chain.name A & (res.num 54 | res.num 57 | res.num 58 | res.num 61 | res.num 62 | res.num 67 | res.num 75 | res.num 82 | res.num 86 | res.num 91 | res.num 93 | res.num 96 | res.num 99 | res.num 100 | res.num 103))
	Ligand-bound	4JVE		1.173	102	1.292	233.24	0.514	0.737	0.939	3.083	0.278	11.095	0.892	3.165	0.214	2.317	1.342	Chain A: 19,24,51,54,57,58,61,62,67,71,73,74,82,91,93,96,99,100,102	(chain.name A & (res.num 19 | res.num 24 | res.num 51 | res.num 54 | res.num 57 | res.num 58 | res.num 61 | res.num 62 | res.num 67 | res.num 71 | res.num 73 | res.num 74 | res.num 82 | res.num 91 | res.num 93 | res.num 96 | res.num 99 | res.num 100 | res.num 102))
	Ligand-bound	4JWR		0.93	40	0.996	126.91	0.619	0.728	0.907	3.239	0.108	29.88	1.176	3.34	0.13	2.398	0.89	Chain A: 54,57,58,61,62,67,75,86,91,93,96,99,100,103	(chain.name A & (res.num 54 | res.num 57 | res.num 58 | res.num 61 | res.num 62 | res.num 67 | res.num 75 | res.num 86 | res.num 91 | res.num 93 | res.num 96 | res.num 99 | res.num 100 | res.num 103))
	Ligand-bound	4DIJ		0.893	52	0.946	171.5	0.708	0.652	0.783	1.854	0.378	4.905	2.069	4.506	0.315	3.494	2.258	Chain A: 17,18,19,24,51,54,57,58,61,62,67,75,86,91,93,96,99,100,103	(chain.name A & (res.num 17 | res.num 18 | res.num 19 | res.num 24 | res.num 51 | res.num 54 | res.num 57 | res.num 58 | res.num 61 | res.num 62 | res.num 67 | res.num 75 | res.num 86 | res.num 91 | res.num 93 | res.num 96 | res.num 99 | res.num 100 | res.num 103))
	Ligand-bound	4HG7		0.911	47	0.976	140.287	0.687	0.675	0.792	2.372	0.227	10.435	2.113	4.688	0.151	3.181	1.723	Chain A: 51,54,57,58,61,62,75,86,91,93,96,99,100	(chain.name A & (res.num 51 | res.num 54 | res.num 57 | res.num 58 | res.num 61 | res.num 62 | res.num 75 | res.num 86 | res.num 91 | res.num 93 | res.num 96 | res.num 99 | res.num 100))
	Ligand-bound	4MDN		1.109	81	1.208	183.848	0.552	0.749	0.921	3.024	0.267	11.335	1.015	4.595	0.278	2.113	1.187	Chain A: 17,19,23,24,50,54,57,58,61,75,82,86,91,93,96,99,100,103	(chain.name A & (res.num 17 | res.num 19 | res.num 23 | res.num 24 | res.num 50 | res.num 54 | res.num 57 | res.num 58 | res.num 61 | res.num 75 | res.num 82 | res.num 86 | res.num 91 | res.num 93 | res.num 96 | res.num 99 | res.num 100 | res.num 103))
	Ligand-bound	4MDQ		0.937	65.5	1.305	152.635	0.698	0.5875	0.7035	1.9245	0.252	7.6345	1.5515	6.1255	0.304	3.022	2.73	Chain A: 25,26,50,51,53,54,57,58,61,75,82,86,91,93,96,97,99,100,103	(chain.name A & (res.num 25 | res.num 26 | res.num 50 | res.num 51 | res.num 53 | res.num 54 | res.num 57 | res.num 58 | res.num 61 | res.num 75 | res.num 82 | res.num 86 | res.num 91 | res.num 93 | res.num 96 | res.num 97 | res.num 99 | res.num 100 | res.num 103))
	Ligand-bound	4ERE		0.931	53	0.981	160.181	0.632	0.706	0.861	2.355	0.389	6.049	0.733	3.412	0.219	2.471	1.354	Chain A: 24,54,57,58,61,62,67,75,86,91,93,94,96,99,100,103	(chain.name A & (res.num 24 | res.num 54 | res.num 57 | res.num 58 | res.num 61 | res.num 62 | res.num 67 | res.num 75 | res.num 86 | res.num 91 | res.num 93 | res.num 94 | res.num 96 | res.num 99 | res.num 100 | res.num 103))	(chain.name A & (res.num 24 | res.num 54 | res.num 57 | res.num 58 | res.num 61 | res.num 62 | res.num 67 | res.num 75 | res.num 86 | res.num 91 | res.num 93 | res.num 94 | res.num 96 | res.num 99 | res.num 100 | res.num 103))
	Ligand-bound	4ERF		0.968	60	1.031	180.418	0.639	0.703	0.842	2.628	0.364	7.217	1.02	3.448	0.351	2.447	1.588	Chain A: 19,24,54,57,58,61,62,67,82,86,91,93,96,99,100,103	(chain.name A & (res.num 19 | res.num 24 | res.num 54 | res.num 57 | res.num 58 | res.num 61 | res.num 62 | res.num 67 | res.num 82 | res.num 86 | res.num 91 | res.num 93 | res.num 96 | res.num 99 | res.num 100 | res.num 103))	(chain.name A & (res.num 19 | res.num 24 | res.num 54 | res.num 57 | res.num 58 | res.num 61 | res.num 62 | res.num 67 | res.num 82 | res.num 86 | res.num 91 | res.num 93 | res.num 96 | res.num 99 | res.num 100 | res.num 103))
	Ligand-bound	4OBA		0.994	56	1.089	139.944	0.608	0.694	0.802	3.132	0.096	32.579	0.492	3.56	0.241	2.361	1.234	Chain A: 54,57,58,61,62,67,75,86,91,93,96,99,100,103	(chain.name A & (res.num 54 | res.num 57 | res.num 58 | res.num 61 | res.num 62 | res.num 67 | res.num 75 | res.num 86 | res.num 91 | res.num 93 | res.num 96 | res.num 99 | res.num 100 | res.num 103))	(chain.name A & (res.num 54 | res.num 57 | res.num 58 | res.num 61 | res.num 62 | res.num 67 | res.num 75 | res.num 86 | res.num 91 | res.num 93 | res.num 96 | res.num 99 | res.num 100 | res.num 103))
	Ligand-bound	4OAS		0.999	53	1.086	149.891	0.602	0.725	0.849	3.316	0.102	32.581	1.231	4.219	0.384	2.943	0.764	Chain A: 54,57,58,61,62,67,75,86,91,93,96,99,100,103	(chain.name A & (res.num 54 | res.num 57 | res.num 58 | res.num 61 | res.num 62 | res.num 67 | res.num 75 | res.num 86 | res.num 91 | res.num 93 | res.num 96 | res.num 99 | res.num 100 | res.num 103))	(chain.name A & (res.num 54 | res.num 57 | res.num 58 | res.num 61 | res.num 62 | res.num 67 | res.num 75 | res.num 86 | res.num 91 | res.num 93 | res.num 96 | res.num 99 | res.num 100 | res.num 103))
	Ligand-bound	4OCC		0.995	60	1.073	174.587	0.634	0.709	0.834	2.626	0.246	10.663	0.561	3.276	0.157	2.61	1.177	Chain A: 54,57,58,61,62,67,75,86,91,93,96,99,100,103	(chain.name A & (res.num 54 | res.num 57 | res.num 58 | res.num 61 | res.num 62 | res.num 67 | res.num 75 | res.num 86 | res.num 91 | res.num 93 | res.num 96 | res.num 99 | res.num 100 | res.num 103))	(chain.name A & (res.num 54 | res.num 57 | res.num 58 | res.num 61 | res.num 62 | res.num 67 | res.num 75 | res.num 86 | res.num 91 | res.num 93 | res.num 96 | res.num 99 | res.num 100 | res.num 103))
	Ligand-bound	4ODE		1.205	105	1.309	287.434	0.472	0.805	0.985	3.266	0.348	9.387	0.584	3.272	0.242	2.557	0.759	Chain A: 6,14,15,16,24,54,55,57,58,59,61,62,67,70,75,86,91,93,96,99,100,103	(chain.name A & (res.num 6 | res.num 14 | res.num 15 | res.num 16 | res.num 24 | res.num 54 | res.num 55 | res.num 57 | res.num 58 | res.num 59 | res.num 61 | res.num 62 | res.num 67 | res.num 70 | res.num 75 | res.num 86 | res.num 91 | res.num 93 | res.num 96 | res.num 99 | res.num 100 | res.num 103))	(chain.name A & (res.num 6 | res.num 14 | res.num 15 | res.num 16 | res.num 24 | res.num 54 | res.num 55 | res.num 57 | res.num 58 | res.num 59 | res.num 61 | res.num 62 | res.num 67 | res.num 70 | res.num 75 | res.num 86 | res.num 91 | res.num 93 | res.num 96 | res.num 99 | res.num 100 | res.num 103))
	Ligand-bound	4ODF		1.136	86	1.246	202.027	0.511	0.746	0.931	3.127	0.224	13.957	2.003	3.287	0.234	2.303	0.919	Chain A: 14,15,16,51,54,55,57,58,59,61,62,67,75,86,91,93,96,99,100,103	(chain.name A & (res.num 14 | res.num 15 | res.num 16 | res.num 51 | res.num 54 | res.num 55 | res.num 57 | res.num 58 | res.num 59 | res.num 61 | res.num 62 | res.num 67 | res.num 75 | res.num 86 | res.num 91 | res.num 93 | res.num 96 | res.num 99 | res.num 100 | res.num 103))	(chain.name A & (res.num 14 | res.num 15 | res.num 16 | res.num 51 | res.num 54 | res.num 55 | res.num 57 | res.num 58 | res.num 59 | res.num 61 | res.num 62 | res.num 67 | res.num 75 | res.num 86 | res.num 91 | res.num 93 | res.num 96 | res.num 99 | res.num 100 | res.num 103))
	Ligand-bound	4OGT		1.111	82	1.218	222.607	0.586	0.733	0.889	3.13	0.224	14	0.468	3.477	0.082	2.746	0.914	Chain A: 14,15,16,24,51,54,55,57,58,59,61,62,67,70,75,82,86,91,93,96,99,100,103	(chain.name A & (res.num 14 | res.num 15 | res.num 16 | res.num 24 | res.num 51 | res.num 54 | res.num 55 | res.num 57 | res.num 58 | res.num 59 | res.num 61 | res.num 62 | res.num 67 | res.num 70 | res.num 75 | res.num 82 | res.num 86 | res.num 91 | res.num 93 | res.num 96 | res.num 99 | res.num 100 | res.num 103))	(chain.name A & (res.num 14 | res.num 15 | res.num 16 | res.num 24 | res.num 51 | res.num 54 | res.num 55 | res.num 57 | res.num 58 | res.num 59 | res.num 61 | res.num 62 | res.num 67 | res.num 70 | res.num 75 | res.num 82 | res.num 86 | res.num 91 | res.num 93 | res.num 96 | res.num 99 | res.num 100 | res.num 103))
	Ligand-bound	4OGV		0.996	55	1.079	172.529	0.633	0.721	0.873	2.996	0.157	19.053	1.708	4.232	0.173	2.681	0.894	Chain A: 54,57,58,61,62,67,75,86,91,93,96,99,100,103	(chain.name A & (res.num 54 | res.num 57 | res.num 58 | res.num 61 | res.num 62 | res.num 67 | res.num 75 | res.num 86 | res.num 91 | res.num 93 | res.num 96 | res.num 99 | res.num 100 | res.num 103))	(chain.name A & (res.num 54 | res.num 57 | res.num 58 | res.num 61 | res.num 62 | res.num 67 | res.num 75 | res.num 86 | res.num 91 | res.num 93 | res.num 96 | res.num 99 | res.num 100 | res.num 103))
	Ligand-bound	4OGN		1.119	77	1.224	204.085	0.525	0.761	0.948	3.389	0.175	19.314	1.891	4.128	0.321	2.815	1.725	Chain A: 14,15,16,24,54,57,58,61,62,67,75,82,86,91,93,96,99,100,103	(chain.name A & (res.num 14 | res.num 15 | res.num 16 | res.num 24 | res.num 54 | res.num 57 | res.num 58 | res.num 61 | res.num 62 | res.num 67 | res.num 75 | res.num 82 | res.num 86 | res.num 91 | res.num 93 | res.num 96 | res.num 99 | res.num 100 | res.num 103))	(chain.name A & (res.num 14 | res.num 15 | res.num 16 | res.num 24 | res.num 54 | res.num 57 | res.num 58 | res.num 61 | res.num 62 | res.num 67 | res.num 75 | res.num 82 | res.num 86 | res.num 91 | res.num 93 | res.num 96 | res.num 99 | res.num 100 | res.num 103))
	Ligand-bound	4OQ3		0.916	54	0.966	167.384	0.667	0.682	0.835	2.179	0.411	5.3	0.543	3.371	0.154	1.816	1.962	Chain A: 17,18,19,24,51,54,57,58,61,86,91,93,94,96,99,100,103	(chain.name A & (res.num 17 | res.num 18 | res.num 19 | res.num 24 | res.num 51 | res.num 54 | res.num 57 | res.num 58 | res.num 61 | res.num 86 | res.num 91 | res.num 93 | res.num 94 | res.num 96 | res.num 99 | res.num 100 | res.num 103))	(chain.name A & (res.num 17 | res.num 18 | res.num 19 | res.num 24 | res.num 51 | res.num 54 | res.num 57 | res.num 58 | res.num 61 | res.num 86 | res.num 91 | res.num 93 | res.num 94 | res.num 96 | res.num 99 | res.num 100 | res.num 103))
	Ligand-bound	4QOC		0.959	51	1.039	163.268	0.646	0.693	0.79	2.754	0.147	18.712	2.237	4.031	0.18	2.817	0.864	Chain A: 54,57,58,61,62,67,75,86,91,93,96,99,100,103	(chain.name A & (res.num 54 | res.num 57 | res.num 58 | res.num 61 | res.num 62 | res.num 67 | res.num 75 | res.num 86 | res.num 91 | res.num 93 | res.num 96 | res.num 99 | res.num 100 | res.num 103))	(chain.name A & (res.num 54 | res.num 57 | res.num 58 | res.num 61 | res.num 62 | res.num 67 | res.num 75 | res.num 86 | res.num 91 | res.num 93 | res.num 96 | res.num 99 | res.num 100 | res.num 103))
	Ligand-bound	1RV1		0.887	51	0.963	130.683	0.718	0.608	0.72	2.192	0.225	9.752	2.339	4.159	0.172	2.965	0.739	Chain A: 54,57,58,61,62,67,72,75,82,86,91,93,96,99,100,103	(chain.name A & (res.num 54 | res.num 57 | res.num 58 | res.num 61 | res.num 62 | res.num 67 | res.num 72 | res.num 75 | res.num 82 | res.num 86 | res.num 91 | res.num 93 | res.num 96 | res.num 99 | res.num 100 | res.num 103))	(chain.name A & (res.num 54 | res.num 57 | res.num 58 | res.num 61 | res.num 62 | res.num 67 | res.num 72 | res.num 75 | res.num 82 | res.num 86 | res.num 91 | res.num 93 | res.num 96 | res.num 99 | res.num 100 | res.num 103))
	Ligand-bound	1T4E		0.99	69	1.062	202.713	0.657	0.681	0.809	1.817	0.391	4.645	3.862	1.824	0.387	1.566	0.872	Chain A: 16,17,54,57,58,61,62,67,72,86,91,93,96,99,100,103	(chain.name A & (res.num 16 | res.num 17 | res.num 54 | res.num 57 | res.num 58 | res.num 61 | res.num 62 | res.num 67 | res.num 72 | res.num 86 | res.num 91 | res.num 93 | res.num 96 | res.num 99 | res.num 100 | res.num 103))	(chain.name A & (res.num 16 | res.num 17 | res.num 54 | res.num 57 | res.num 58 | res.num 61 | res.num 62 | res.num 67 | res.num 72 | res.num 86 | res.num 91 | res.num 93 | res.num 96 | res.num 99 | res.num 100 | res.num 103))
	Ligand-bound	4QO4		0.994	58	1.07	184.534	0.623	0.721	0.851	2.632	0.239	11.028	0.963	3.315	0.105	2.681	1.159	Chain A: 24,54,57,58,61,62,67,75,82,86,91,93,96,99,100,103	(chain.name A & (res.num 24 | res.num 54 | res.num 57 | res.num 58 | res.num 61 | res.num 62 | res.num 67 | res.num 75 | res.num 82 | res.num 86 | res.num 91 | res.num 93 | res.num 96 | res.num 99 | res.num 100 | res.num 103))	(chain.name A & (res.num 24 | res.num 54 | res.num 57 | res.num 58 | res.num 61 | res.num 62 | res.num 67 | res.num 75 | res.num 82 | res.num 86 | res.num 91 | res.num 93 | res.num 96 | res.num 99 | res.num 100 | res.num 103))
	Ligand-bound	7BIV		0.933	61	1.001	220.206	0.731	0.645	0.771	1.659	0.368	4.506	1.191	3.225	0.351	2.396	1.878	Chain A: 17,18,19,24,51,54,57,58,61,62,67,68,71,72,73,74,75,86,91,93,96,99,100	(chain.name A & (res.num 17 | res.num 18 | res.num 19 | res.num 24 | res.num 51 | res.num 54 | res.num 57 | res.num 58 | res.num 61 | res.num 62 | res.num 67 | res.num 68 | res.num 71 | res.num 72 | res.num 73 | res.num 74 | res.num 75 | res.num 86 | res.num 91 | res.num 93 | res.num 96 | res.num 99 | res.num 100))	(chain.name A & (res.num 17 | res.num 18 | res.num 19 | res.num 24 | res.num 51 | res.num 54 | res.num 57 | res.num 58 | res.num 61 | res.num 62 | res.num 67 | res.num 68 | res.num 71 | res.num 72 | res.num 73 | res.num 74 | res.num 75 | res.num 86 | res.num 91 | res.num 93 | res.num 96 | res.num 99 | res.num 100))
	Ligand-bound	7BIT		0.993	70	1.067	237.356	0.655	0.68	0.836	1.959	0.392	5.003	2.294	2.172	0.182	1.961	0.589	Chain A: 19,54,57,58,61,62,67,69,72,73,74,75,82,86,91,93,96,99,100,103	(chain.name A & (res.num 19 | res.num 54 | res.num 57 | res.num 58 | res.num 61 | res.num 62 | res.num 67 | res.num 69 | res.num 72 | res.num 73 | res.num 74 | res.num 75 | res.num 82 | res.num 86 | res.num 91 | res.num 93 | res.num 96 | res.num 99 | res.num 100 | res.num 103))	(chain.name A & (res.num 19 | res.num 54 | res.num 57 | res.num 58 | res.num 61 | res.num 62 | res.num 67 | res.num 69 | res.num 72 | res.num 73 | res.num 74 | res.num 75 | res.num 82 | res.num 86 | res.num 91 | res.num 93 | res.num 96 | res.num 99 | res.num 100 | res.num 103))
	Ligand-bound	7BJ6		0.914	56	0.972	213.689	0.743	0.654	0.817	1.681	0.379	4.434	1.77	3.177	0.27	2.285	1.659	Chain A: 17,18,19,24,51,54,57,58,61,67,72,73,75,82,86,91,93,96,99,100,103	(chain.name A & (res.num 17 | res.num 18 | res.num 19 | res.num 24 | res.num 51 | res.num 54 | res.num 57 | res.num 58 | res.num 61 | res.num 67 | res.num 72 | res.num 73 | res.num 75 | res.num 82 | res.num 86 | res.num 91 | res.num 93 | res.num 96 | res.num 99 | res.num 100 | res.num 103))	(chain.name A & (res.num 17 | res.num 18 | res.num 19 | res.num 24 | res.num 51 | res.num 54 | res.num 57 | res.num 58 | res.num 61 | res.num 67 | res.num 72 | res.num 73 | res.num 75 | res.num 82 | res.num 86 | res.num 91 | res.num 93 | res.num 96 | res.num 99 | res.num 100 | res.num 103))
	Ligand-bound	7BIR		1.038	85	1.125	234.269	0.669	0.664	0.794	1.738	0.431	4.035	1.774	3.464	0.128	2.089	1.574	Chain A: 16,17,18,19,24,51,54,57,58,61,62,67,68,69,72,73,74,75,82,86,91,93,96,99,100,103	(chain.name A & (res.num 16 | res.num 17 | res.num 18 | res.num 19 | res.num 24 | res.num 51 | res.num 54 | res.num 57 | res.num 58 | res.num 61 | res.num 62 | res.num 67 | res.num 68 | res.num 69 | res.num 72 | res.num 73 | res.num 74 | res.num 75 | res.num 82 | res.num 86 | res.num 91 | res.num 93 | res.num 96 | res.num 99 | res.num 100 | res.num 103))	(chain.name A & (res.num 16 | res.num 17 | res.num 18 | res.num 19 | res.num 24 | res.num 51 | res.num 54 | res.num 57 | res.num 58 | res.num 61 | res.num 62 | res.num 67 | res.num 68 | res.num 69 | res.num 72 | res.num 73 | res.num 74 | res.num 75 | res.num 82 | res.num 86 | res.num 91 | res.num 93 | res.num 96 | res.num 99 | res.num 100 | res.num 103))
	Ligand-bound	7BMG		1.081	84	1.187	254.849	0.654	0.688	0.83	2.328	0.267	8.717	3.155	3.142	0.102	1.987	1.471	Chain A: 16,17,18,19,24,51,54,57,58,61,62,67,72,73,74,75,82,86,91,93,96,99,100,103	(chain.name A & (res.num 16 | res.num 17 | res.num 18 | res.num 19 | res.num 24 | res.num 51 | res.num 54 | res.num 57 | res.num 58 | res.num 61 | res.num 62 | res.num 67 | res.num 72 | res.num 73 | res.num 74 | res.num 75 | res.num 82 | res.num 86 | res.num 91 | res.num 93 | res.num 96 | res.num 99 | res.num 100 | res.num 103))	(chain.name A & (res.num 16 | res.num 17 | res.num 18 | res.num 19 | res.num 24 | res.num 51 | res.num 54 | res.num 57 | res.num 58 | res.num 61 | res.num 62 | res.num 67 | res.num 72 | res.num 73 | res.num 74 | res.num 75 | res.num 82 | res.num 86 | res.num 91 | res.num 93 | res.num 96 | res.num 99 | res.num 100 | res.num 103))
	Ligand-bound	6Q96		0.892	34	0.949	95.011	0.63	0.723	0.892	3.682	0.1	36.922	6.075	4.568	0.278	3.216	0.652	Chain A: 54,57,58,61,62,82,86,91,93,96,99,103	(chain.name A & (res.num 54 | res.num 57 | res.num 58 | res.num 61 | res.num 62 | res.num 82 | res.num 86 | res.num 91 | res.num 93 | res.num 96 | res.num 99 | res.num 103))	(chain.name A & (res.num 54 | res.num 57 | res.num 58 | res.num 61 | res.num 62 | res.num 82 | res.num 86 | res.num 91 | res.num 93 | res.num 96 | res.num 99 | res.num 103))
	Ligand-bound	6Q9O		0.951	65	1.043	190.365	0.728	0.607	0.698	1.792	0.24	7.451	2.625	2.801	0.128	2.508	1.095	Chain A: 17,19,24,54,57,58,61,62,67,75,86,91,93,96,99,100,103	(chain.name A & (res.num 17 | res.num 19 | res.num 24 | res.num 54 | res.num 57 | res.num 58 | res.num 61 | res.num 62 | res.num 67 | res.num 75 | res.num 86 | res.num 91 | res.num 93 | res.num 96 | res.num 99 | res.num 100 | res.num 103))	(chain.name A & (res.num 17 | res.num 19 | res.num 24 | res.num 54 | res.num 57 | res.num 58 | res.num 61 | res.num 62 | res.num 67 | res.num 75 | res.num 86 | res.num 91 | res.num 93 | res.num 96 | res.num 99 | res.num 100 | res.num 103))
	Ligand-bound	6Q9H		0.973	53	1.053	167.727	0.637	0.703	0.816	2.875	0.162	17.695	0.589	2.331	0.319	1.513	1.326	Chain A: 19,54,57,58,61,62,67,75,82,86,91,93,96,99,100,103	(chain.name A & (res.num 19 | res.num 54 | res.num 57 | res.num 58 | res.num 61 | res.num 62 | res.num 67 | res.num 75 | res.num 82 | res.num 86 | res.num 91 | res.num 93 | res.num 96 | res.num 99 | res.num 100 | res.num 103))	(chain.name A & (res.num 19 | res.num 54 | res.num 57 | res.num 58 | res.num 61 | res.num 62 | res.num 67 | res.num 75 | res.num 82 | res.num 86 | res.num 91 | res.num 93 | res.num 96 | res.num 99 | res.num 100 | res.num 103))
	Ligand-bound	6Q9L		0.983	71	1.057	211.288	0.66	0.664	0.823	1.786	0.411	4.35	1.567	5.381	0.204	2.962	1.445	Chain A: 17,18,19,24,51,54,57,58,61,62,67,72,86,91,93,96,99,100,103	(chain.name A & (res.num 17 | res.num 18 | res.num 19 | res.num 24 | res.num 51 | res.num 54 | res.num 57 | res.num 58 | res.num 61 | res.num 62 | res.num 67 | res.num 72 | res.num 86 | res.num 91 | res.num 93 | res.num 96 | res.num 99 | res.num 100 | res.num 103))	(chain.name A & (res.num 17 | res.num 18 | res.num 19 | res.num 24 | res.num 51 | res.num 54 | res.num 57 | res.num 58 | res.num 61 | res.num 62 | res.num 67 | res.num 72 | res.num 86 | res.num 91 | res.num 93 | res.num 96 | res.num 99 | res.num 100 | res.num 103))
	Ligand-bound	3LBL		1.04	77	1.153	211.974	0.696	0.644	0.751	2.476	0.179	13.803	1.306	2.418	0.3	1.645	1.02	Chain A: 17,18,19,21,24,50,51,54,57,58,61,62,67,75,82,86,91,93,96,99,100,103	(chain.name A & (res.num 17 | res.num 18 | res.num 19 | res.num 21 | res.num 24 | res.num 50 | res.num 51 | res.num 54 | res.num 57 | res.num 58 | res.num 61 | res.num 62 | res.num 67 | res.num 75 | res.num 82 | res.num 86 | res.num 91 | res.num 93 | res.num 96 | res.num 99 | res.num 100 | res.num 103))	(chain.name A & (res.num 17 | res.num 18 | res.num 19 | res.num 21 | res.num 24 | res.num 50 | res.num 51 | res.num 54 | res.num 57 | res.num 58 | res.num 61 | res.num 62 | res.num 67 | res.num 75 | res.num 82 | res.num 86 | res.num 91 | res.num 93 | res.num 96 | res.num 99 | res.num 100 | res.num 103))
	Ligand-bound	3LBK		0.823	43	0.866	142.688	0.726	0.617	0.738	1.858	0.368	5.043	0.714	2.204	0.303	2.082	1.14	Chain A: 54,57,58,61,62,67,72,73,75,86,91,93,96,99,100,103	(chain.name A & (res.num 54 | res.num 57 | res.num 58 | res.num 61 | res.num 62 | res.num 67 | res.num 72 | res.num 73 | res.num 75 | res.num 86 | res.num 91 | res.num 93 | res.num 96 | res.num 99 | res.num 100 | res.num 103))	(chain.name A & (res.num 54 | res.num 57 | res.num 58 | res.num 61 | res.num 62 | res.num 67 | res.num 72 | res.num 73 | res.num 75 | res.num 86 | res.num 91 | res.num 93 | res.num 96 | res.num 99 | res.num 100 | res.num 103))
	Ligand-bound	4WT2		1.22	105	1.329	274.743	0.439	0.817	1.028	3.446	0.311	11.077	0.6	3.895	0.311	2.402	1.111	Chain A: 6,8,14,15,16,24,51,54,55,57,58,59,61,62,67,70,75,86,91,93,96,99,100,103	(chain.name A & (res.num 6 | res.num 8 | res.num 14 | res.num 15 | res.num 16 | res.num 24 | res.num 51 | res.num 54 | res.num 55 | res.num 57 | res.num 58 | res.num 59 | res.num 61 | res.num 62 | res.num 67 | res.num 70 | res.num 75 | res.num 86 | res.num 91 | res.num 93 | res.num 96 | res.num 99 | res.num 100 | res.num 103))	(chain.name A & (res.num 6 | res.num 8 | res.num 14 | res.num 15 | res.num 16 | res.num 24 | res.num 51 | res.num 54 | res.num 55 | res.num 57 | res.num 58 | res.num 59 | res.num 61 | res.num 62 | res.num 67 | res.num 70 | res.num 75 | res.num 86 | res.num 91 | res.num 93 | res.num 96 | res.num 99 | res.num 100 | res.num 103))
	Ligand-bound	5C5A		0.89	49	0.934	149.891	0.682	0.679	0.819	1.905	0.404	4.718	3.18	3.895	0.223	2.86	0.697	Chain A: 54,57,58,61,62,67,72,73,75,86,91,93,96,99,100,103	(chain.name A & (res.num 54 | res.num 57 | res.num 58 | res.num 61 | res.num 62 | res.num 67 | res.num 72 | res.num 73 | res.num 75 | res.num 86 | res.num 91 | res.num 93 | res.num 96 | res.num 99 | res.num 100 | res.num 103))	(chain.name A & (res.num 54 | res.num 57 | res.num 58 | res.num 61 | res.num 62 | res.num 67 | res.num 72 | res.num 73 | res.num 75 | res.num 86 | res.num 91 | res.num 93 | res.num 96 | res.num 99 | res.num 100 | res.num 103))
	Ligand-bound	5Z02		0.948	47	1.017	127.596	0.598	0.715	0.896	3.077	0.174	17.687	5.021	5.275	0.307	3.271	1.268	Chain A: 33,36,37,40,41,65,70,72,75,78,79,82	(chain.name A & (res.num 33 | res.num 36 | res.num 37 | res.num 40 | res.num 41 | res.num 65 | res.num 70 | res.num 72 | res.num 75 | res.num 78 | res.num 79 | res.num 82))	(chain.name A & (res.num 33 | res.num 36 | res.num 37 | res.num 40 | res.num 41 | res.num 65 | res.num 70 | res.num 72 | res.num 75 | res.num 78 | res.num 79 | res.num 82))
	Ligand-bound	5TRF		1.12	85	1.233	200.998	0.55	0.723	0.878	2.745	0.207	13.25	3.734	3.121	0.307	2.483	0.765	Chain A: 14,15,16,24,51,54,55,57,58,61,62,67,75,86,91,93,96,99,100,103	(chain.name A & (res.num 14 | res.num 15 | res.num 16 | res.num 24 | res.num 51 | res.num 54 | res.num 55 | res.num 57 | res.num 58 | res.num 61 | res.num 62 | res.num 67 | res.num 75 | res.num 86 | res.num 91 | res.num 93 | res.num 96 | res.num 99 | res.num 100 | res.num 103))	(chain.name A & (res.num 14 | res.num 15 | res.num 16 | res.num 24 | res.num 51 | res.num 54 | res.num 55 | res.num 57 | res.num 58 | res.num 61 | res.num 62 | res.num 67 | res.num 75 | res.num 86 | res.num 91 | res.num 93 | res.num 96 | res.num 99 | res.num 100 | res.num 103))
	Ligand-bound	6GGN		0.929	57	0.99	167.384	0.702	0.667	0.806	2.046	0.367	5.578	1.015	2.573	0.106	1.647	1.3	Chain A: 54,55,57,58,61,62,67,72,73,75,86,91,93,94,96,99,100,103	(chain.name A & (res.num 54 | res.num 55 | res.num 57 | res.num 58 | res.num 61 | res.num 62 | res.num 67 | res.num 72 | res.num 73 | res.num 75 | res.num 86 | res.num 91 | res.num 93 | res.num 94 | res.num 96 | res.num 99 | res.num 100 | res.num 103))	(chain.name A & (res.num 54 | res.num 55 | res.num 57 | res.num 58 | res.num 61 | res.num 62 | res.num 67 | res.num 72 | res.num 73 | res.num 75 | res.num 86 | res.num 91 | res.num 93 | res.num 94 | res.num 96 | res.num 99 | res.num 100 | res.num 103))
	Ligand-bound	5OAI		0.882	39	0.939	151.263	0.719	0.689	0.798	2.467	0.19	13.01	13.629	2.827	0.161	2.047	1.022	Chain A: 54,57,58,61,62,67,75,82,86,91,93,96,99,100,103	(chain.name A & (res.num 54 | res.num 57 | res.num 58 | res.num 61 | res.num 62 | res.num 67 | res.num 75 | res.num 82 | res.num 86 | res.num 91 | res.num 93 | res.num 96 | res.num 99 | res.num 100 | res.num 103))	(chain.name A & (res.num 54 | res.num 57 | res.num 58 | res.num 61 | res.num 62 | res.num 67 | res.num 75 | res.num 82 | res.num 86 | res.num 91 | res.num 93 | res.num 96 | res.num 99 | res.num 100 | res.num 103))
	Ligand-bound	5OC8		0.97	71	1.035	184.877	0.667	0.664	0.814	1.773	0.475	3.733	0.742	2.898	0.298	1.468	0.876	Chain A: 19,54,57,58,61,62,67,72,73,86,91,93,94,96,99,100,103	(chain.name A & (res.num 19 | res.num 54 | res.num 57 | res.num 58 | res.num 61 | res.num 62 | res.num 67 | res.num 72 | res.num 73 | res.num 86 | res.num 91 | res.num 93 | res.num 94 | res.num 96 | res.num 99 | res.num 100 | res.num 103))	(chain.name A & (res.num 19 | res.num 54 | res.num 57 | res.num 58 | res.num 61 | res.num 62 | res.num 67 | res.num 72 | res.num 73 | res.num 86 | res.num 91 | res.num 93 | res.num 94 | res.num 96 | res.num 99 | res.num 100 | res.num 103))
	Ligand-bound	5LN2		0.943	47	1.002	151.606	0.618	0.728	0.926	2.859	0.243	11.788	2.444	4.509	0.177	3.115	0.62	Chain A: 54,57,58,61,62,75,82,86,91,93,94,96,99,100,103	(chain.name A & (res.num 54 | res.num 57 | res.num 58 | res.num 61 | res.num 62 | res.num 75 | res.num 82 | res.num 86 | res.num 91 | res.num 93 | res.num 94 | res.num 96 | res.num 99 | res.num 100 | res.num 103))	(chain.name A & (res.num 54 | res.num 57 | res.num 58 | res.num 61 | res.num 62 | res.num 75 | res.num 82 | res.num 86 | res.num 91 | res.num 93 | res.num 94 | res.num 96 | res.num 99 | res.num 100 | res.num 103))
	Ligand-bound	5J7G		0.971	63	1.054	190.365	0.697	0.659	0.794	2.206	0.268	8.244	3.909	4.569	0.047	4.114	0.761	Chain A: 51,54,57,58,61,62,67,72,82,86,91,93,96,99,100,103	(chain.name A & (res.num 51 | res.num 54 | res.num 57 | res.num 58 | res.num 61 | res.num 62 | res.num 67 | res.num 72 | res.num 82 | res.num 86 | res.num 91 | res.num 93 | res.num 96 | res.num 99 | res.num 100 | res.num 103))	(chain.name A & (res.num 51 | res.num 54 | res.num 57 | res.num 58 | res.num 61 | res.num 62 | res.num 67 | res.num 72 | res.num 82 | res.num 86 | res.num 91 | res.num 93 | res.num 96 | res.num 99 | res.num 100 | res.num 103))
	Ligand-bound	5J7F		0.986	63	1.066	187.964	0.668	0.686	0.847	2.283	0.282	8.087	5.829	4.592	0.162	3.712	1.431	Chain A: 14,16,54,55,57,58,61,62,67,86,91,93,96,99,100,103	(chain.name A & (res.num 14 | res.num 16 | res.num 54 | res.num 55 | res.num 57 | res.num 58 | res.num 61 | res.num 62 | res.num 67 | res.num 86 | res.num 91 | res.num 93 | res.num 96 | res.num 99 | res.num 100 | res.num 103))	(chain.name A & (res.num 14 | res.num 16 | res.num 54 | res.num 55 | res.num 57 | res.num 58 | res.num 61 | res.num 62 | res.num 67 | res.num 86 | res.num 91 | res.num 93 | res.num 96 | res.num 99 | res.num 100 | res.num 103))
	Ligand-bound	5LAZ		0.969	54	1.033	170.471	0.633	0.724	0.93	2.759	0.284	9.7	7.357	3.64	0.093	1.851	1.033	Chain A: 19,54,57,58,61,62,67,75,86,91,93,94,96,99,100,103	(chain.name A & (res.num 19 | res.num 54 | res.num 57 | res.num 58 | res.num 61 | res.num 62 | res.num 67 | res.num 75 | res.num 86 | res.num 91 | res.num 93 | res.num 94 | res.num 96 | res.num 99 | res.num 100 | res.num 103))	(chain.name A & (res.num 19 | res.num 54 | res.num 57 | res.num 58 | res.num 61 | res.num 62 | res.num 67 | res.num 75 | res.num 86 | res.num 91 | res.num 93 | res.num 94 | res.num 96 | res.num 99 | res.num 100 | res.num 103))
	Ligand-bound	5LAW		1.031	55	1.119	147.833	0.534	0.757	0.953	3.612	0.099	36.405	31.692	3.288	0.308	2.22	1.336	Chain A: 54,55,57,58,59,61,62,67,75,86,91,93,96,99,100,103	(chain.name A & (res.num 54 | res.num 55 | res.num 57 | res.num 58 | res.num 59 | res.num 61 | res.num 62 | res.num 67 | res.num 75 | res.num 86 | res.num 91 | res.num 93 | res.num 96 | res.num 99 | res.num 100 | res.num 103))	(chain.name A & (res.num 54 | res.num 55 | res.num 57 | res.num 58 | res.num 59 | res.num 61 | res.num 62 | res.num 67 | res.num 75 | res.num 86 | res.num 91 | res.num 93 | res.num 96 | res.num 99 | res.num 100 | res.num 103))
	Ligand-bound	5LAV		0.927	53	0.993	169.099	0.658	0.672	0.773	2.222	0.289	7.689	8.429	2.533	0.061	1.718	1.139	Chain A: 54,57,58,61,62,67,75,86,91,93,96,99,100,103	(chain.name A & (res.num 54 | res.num 57 | res.num 58 | res.num 61 | res.num 62 | res.num 67 | res.num 75 | res.num 86 | res.num 91 | res.num 93 | res.num 96 | res.num 99 | res.num 100 | res.num 103))	(chain.name A & (res.num 54 | res.num 57 | res.num 58 | res.num 61 | res.num 62 | res.num 67 | res.num 75 | res.num 86 | res.num 91 | res.num 93 | res.num 96 | res.num 99 | res.num 100 | res.num 103))
	Ligand-bound	5LAY		0.918	63	0.985	221.235	0.774	0.619	0.693	1.351	0.409	3.305	2.014	2.413	0.284	1.874	0.111	Chain A: 17,18,19,24,51,54,57,58,61,62,67,72,73,75,82,86,91,93,96,99,100,103	(chain.name A & (res.num 17 | res.num 18 | res.num 19 | res.num 24 | res.num 51 | res.num 54 | res.num 57 | res.num 58 | res.num 61 | res.num 62 | res.num 67 | res.num 72 | res.num 73 | res.num 75 | res.num 82 | res.num 86 | res.num 91 | res.num 93 | res.num 96 | res.num 99 | res.num 100 | res.num 103))	(chain.name A & (res.num 17 | res.num 18 | res.num 19 | res.num 24 | res.num 51 | res.num 54 | res.num 57 | res.num 58 | res.num 61 | res.num 62 | res.num 67 | res.num 72 | res.num 73 | res.num 75 | res.num 82 | res.num 86 | res.num 91 | res.num 93 | res.num 96 | res.num 99 | res.num 100 | res.num 103))
	Ligand-bound	5HMK		0.93	61	0.997	175.616	0.657	0.642	0.821	1.999	0.376	5.31	4.008	3.844	0.187	2.794	1.307	Chain A: 54,57,58,61,67,72,74,75,82,86,91,93,96,99,100,103	(chain.name A & (res.num 54 | res.num 57 | res.num 58 | res.num 61 | res.num 67 | res.num 72 | res.num 74 | res.num 75 | res.num 82 | res.num 86 | res.num 91 | res.num 93 | res.num 96 | res.num 99 | res.num 100 | res.num 103))	(chain.name A & (res.num 54 | res.num 57 | res.num 58 | res.num 61 | res.num 67 | res.num 72 | res.num 74 | res.num 75 | res.num 82 | res.num 86 | res.num 91 | res.num 93 | res.num 96 | res.num 99 | res.num 100 | res.num 103))
	Ligand-bound	5HMI		0.904	53	0.974	144.746	0.717	0.631	0.719	2.062	0.271	7.603	4.24	3.887	0.354	3.111	0.858	Chain A: 54,57,58,61,62,82,86,91,93,96,99,100,103	(chain.name A & (res.num 54 | res.num 57 | res.num 58 | res.num 61 | res.num 62 | res.num 82 | res.num 86 | res.num 91 | res.num 93 | res.num 96 | res.num 99 | res.num 100 | res.num 103))	(chain.name A & (res.num 54 | res.num 57 | res.num 58 | res.num 61 | res.num 62 | res.num 82 | res.num 86 | res.num 91 | res.num 93 | res.num 96 | res.num 99 | res.num 100 | res.num 103))
	Ligand-bound	5HMH		0.903	51	0.971	151.263	0.721	0.643	0.727	1.961	0.263	7.443	4.033	3.953	0.246	3.418	1.149	Chain A: 54,57,58,61,62,82,86,91,93,96,99,100,103	(chain.name A & (res.num 54 | res.num 57 | res.num 58 | res.num 61 | res.num 62 | res.num 82 | res.num 86 | res.num 91 | res.num 93 | res.num 96 | res.num 99 | res.num 100 | res.num 103))	(chain.name A & (res.num 54 | res.num 57 | res.num 58 | res.num 61 | res.num 62 | res.num 82 | res.num 86 | res.num 91 | res.num 93 | res.num 96 | res.num 99 | res.num 100 | res.num 103))
	Ligand-bound	4ZFI		0.878	47	0.939	141.316	0.708	0.639	0.728	1.831	0.273	6.704	1.339	3.697	0.279	3.034	1.435	Chain A: 18,19,24,51,54,57,58,61,67,75,86,91,93,96,99,100,103	(chain.name A & (res.num 18 | res.num 19 | res.num 24 | res.num 51 | res.num 54 | res.num 57 | res.num 58 | res.num 61 | res.num 67 | res.num 75 | res.num 86 | res.num 91 | res.num 93 | res.num 96 | res.num 99 | res.num 100 | res.num 103))	(chain.name A & (res.num 18 | res.num 19 | res.num 24 | res.num 51 | res.num 54 | res.num 57 | res.num 58 | res.num 61 | res.num 67 | res.num 75 | res.num 86 | res.num 91 | res.num 93 | res.num 96 | res.num 99 | res.num 100 | res.num 103))
	Ligand-bound	4ZGK		0.929	49	0.994	117.306	0.623	0.69	0.864	2.588	0.24	10.797	1.604	4.124	0.448	3.248	1.29	Chain A: 19,54,57,58,61,82,86,91,93,96,99,100,103	(chain.name A & (res.num 19 | res.num 54 | res.num 57 | res.num 58 | res.num 61 | res.num 82 | res.num 86 | res.num 91 | res.num 93 | res.num 96 | res.num 99 | res.num 100 | res.num 103))	(chain.name A & (res.num 19 | res.num 54 | res.num 57 | res.num 58 | res.num 61 | res.num 82 | res.num 86 | res.num 91 | res.num 93 | res.num 96 | res.num 99 | res.num 100 | res.num 103))
	Ligand-bound	4ZYC		0.9	42	0.968	98.098	0.638	0.677	0.839	2.988	0.145	20.587	1.289	4.28	0.314	3.123	0.618	Chain A: 54,57,58,61,82,86,91,93,96,99,100,103	(chain.name A & (res.num 54 | res.num 57 | res.num 58 | res.num 61 | res.num 82 | res.num 86 | res.num 91 | res.num 93 | res.num 96 | res.num 99 | res.num 100 | res.num 103))	(chain.name A & (res.num 54 | res.num 57 | res.num 58 | res.num 61 | res.num 82 | res.num 86 | res.num 91 | res.num 93 | res.num 96 | res.num 99 | res.num 100 | res.num 103))
	Ligand-bound	4ZYF		0.989	75	1.06	262.052	0.682	0.664	0.815	1.965	0.467	4.206	1.099	4.569	0.42	2.834	0.744	Chain A: 18,19,20,21,23,24,54,55,57,58,59,61,62,67,72,73,75,82,86,91,93,96,99,100,103	(chain.name A & (res.num 18 | res.num 19 | res.num 20 | res.num 21 | res.num 23 | res.num 24 | res.num 54 | res.num 55 | res.num 57 | res.num 58 | res.num 59 | res.num 61 | res.num 62 | res.num 67 | res.num 72 | res.num 73 | res.num 75 | res.num 82 | res.num 86 | res.num 91 | res.num 93 | res.num 96 | res.num 99 | res.num 100 | res.num 103))	(chain.name A & (res.num 18 | res.num 19 | res.num 20 | res.num 21 | res.num 23 | res.num 24 | res.num 54 | res.num 55 | res.num 57 | res.num 58 | res.num 59 | res.num 61 | res.num 62 | res.num 67 | res.num 72 | res.num 73 | res.num 75 | res.num 82 | res.num 86 | res.num 91 | res.num 93 | res.num 96 | res.num 99 | res.num 100 | res.num 103))
	Ligand-bound	4ZYI		1.024	70	1.103	225.008	0.605	0.709	0.894	2.338	0.334	6.992	1.869	2.719	0.376	1.85	1.146	Chain A: 54,55,57,58,59,61,62,67,72,75,82,86,91,93,96,99,100,103	(chain.name A & (res.num 54 | res.num 55 | res.num 57 | res.num 58 | res.num 59 | res.num 61 | res.num 62 | res.num 67 | res.num 72 | res.num 75 | res.num 82 | res.num 86 | res.num 91 | res.num 93 | res.num 96 | res.num 99 | res.num 100 | res.num 103))	(chain.name A & (res.num 54 | res.num 55 | res.num 57 | res.num 58 | res.num 59 | res.num 61 | res.num 62 | res.num 67 | res.num 72 | res.num 75 | res.num 82 | res.num 86 | res.num 91 | res.num 93 | res.num 96 | res.num 99 | res.num 100 | res.num 103))
	Ligand-bound	5ZXF		0.907	53	0.961	155.722	0.694	0.667	0.813	1.839	0.379	4.847	4.625	4.388	0.215	2.669	0.83	Chain A: 33,34,36,37,38,40,41,51,52,54,65,70,72,75,78,79,82	(chain.name A & (res.num 33 | res.num 34 | res.num 36 | res.num 37 | res.num 38 | res.num 40 | res.num 41 | res.num 51 | res.num 52 | res.num 54 | res.num 65 | res.num 70 | res.num 72 | res.num 75 | res.num 78 | res.num 79 | res.num 82))	(chain.name A & (res.num 33 | res.num 34 | res.num 36 | res.num 37 | res.num 38 | res.num 40 | res.num 41 | res.num 51 | res.num 52 | res.num 54 | res.num 65 | res.num 70 | res.num 72 | res.num 75 | res.num 78 | res.num 79 | res.num 82))
	Ligand-bound	6I3S		1.018	63	1.098	186.249	0.627	0.724	0.839	2.807	0.254	11.04	2.201	2.472	0.245	1.445	0.89	Chain A: 54,57,58,61,62,67,75,86,91,93,94,96,99,100,103,202	(chain.name A & (res.num 54 | res.num 57 | res.num 58 | res.num 61 | res.num 62 | res.num 67 | res.num 75 | res.num 86 | res.num 91 | res.num 93 | res.num 94 | res.num 96 | res.num 99 | res.num 100 | res.num 103 | res.num 202))	(chain.name A & (res.num 54 | res.num 57 | res.num 58 | res.num 61 | res.num 62 | res.num 67 | res.num 75 | res.num 86 | res.num 91 | res.num 93 | res.num 94 | res.num 96 | res.num 99 | res.num 100 | res.num 103 | res.num 202))
	Ligand-bound	3VBG		0.871	44	0.913	129.311	0.694	0.681	0.857	2.35	0.366	6.426	16.152	10.728	0.38	4.819	2.85	Chain A: 54,57,58,60,61,62,67,72,73,75,82,86,91,93,99,103	(chain.name A & (res.num 54 | res.num 57 | res.num 58 | res.num 60 | res.num 61 | res.num 62 | res.num 67 | res.num 72 | res.num 73 | res.num 75 | res.num 82 | res.num 86 | res.num 91 | res.num 93 | res.num 99 | res.num 103))	(chain.name A & (res.num 54 | res.num 57 | res.num 58 | res.num 60 | res.num 61 | res.num 62 | res.num 67 | res.num 72 | res.num 73 | res.num 75 | res.num 82 | res.num 86 | res.num 91 | res.num 93 | res.num 99 | res.num 103))
	Peptide/Protein bound	5AFG		0.911	59	0.985	137.2	0.665	0.612	0.701	1.879	0.319	5.888	2.933	4.347	0.373	3.18	0.631	Chain A: 54,57,58,61,62,67,72,75,86,91,93,96,99,100,103	(chain.name A & (res.num 54 | res.num 57 | res.num 58 | res.num 61 | res.num 62 | res.num 67 | res.num 72 | res.num 75 | res.num 86 | res.num 91 | res.num 93 | res.num 96 | res.num 99 | res.num 100 | res.num 103))
	Peptide/Protein bound	4UMN		0.894	52	0.948	168.756	0.677	0.655	0.778	2.003	0.376	5.334	0.775	5.238	0.245	3.28	1.396	Chain A: 17,18,19,54,57,58,61,62,67,75,86,91,93,96,99,100,103	(chain.name A & (res.num 17 | res.num 18 | res.num 19 | res.num 54 | res.num 57 | res.num 58 | res.num 61 | res.num 62 | res.num 67 | res.num 75 | res.num 86 | res.num 91 | res.num 93 | res.num 96 | res.num 99 | res.num 100 | res.num 103))
	Peptide/Protein bound	3TPX		0.952	66	1.038	166.355	0.709	0.618	0.684	1.889	0.295	6.398	7.476	4.494	0.404	3.088	0.619	Chain A: 54,57,58,61,62,67,72,75,86,91,93,96,99,100,103	(chain.name A & (res.num 54 | res.num 57 | res.num 58 | res.num 61 | res.num 62 | res.num 67 | res.num 72 | res.num 75 | res.num 86 | res.num 91 | res.num 93 | res.num 96 | res.num 99 | res.num 100 | res.num 103))
	Peptide/Protein bound	3VB3		0.868	42	0.927	136.514	0.704	0.653	0.808	2.402	0.225	10.662	3.275	5.433	0.165	3.426	1.021	Chain A: 54,57,58,61,62,67,75,86,91,93,96,99,100,103	(chain.name A & (res.num 54 | res.num 57 | res.num 58 | res.num 61 | res.num 62 | res.num 67 | res.num 75 | res.num 86 | res.num 91 | res.num 93 | res.num 96 | res.num 99 | res.num 100 | res.num 103))
	Peptide/Protein bound	3JZR		0.944	63	1.009	216.776	0.721	0.658	0.785	1.755	0.404	4.341	1.191	5.401	0.243	3.422	2.272	Chain A: 17,19,51,54,57,58,61,62,67,75,86,91,93,96,99,100,103	(chain.name A & (res.num 17 | res.num 19 | res.num 51 | res.num 54 | res.num 57 | res.num 58 | res.num 61 | res.num 62 | res.num 67 | res.num 75 | res.num 86 | res.num 91 | res.num 93 | res.num 96 | res.num 99 | res.num 100 | res.num 103))
	Peptide/Protein bound	6H22		0.895	54	0.935	191.737	0.656	0.672	0.815	1.807	0.488	3.701	1.507	4.528	0.369	3.555	1.342	Chain A: 19,24,51,54,57,58,61,62,67,72,75,86,91,93,96,99,100	(chain.name A & (res.num 19 | res.num 24 | res.num 51 | res.num 54 | res.num 57 | res.num 58 | res.num 61 | res.num 62 | res.num 67 | res.num 72 | res.num 75 | res.num 86 | res.num 91 | res.num 93 | res.num 96 | res.num 99 | res.num 100))
	Peptide/Protein bound	6T2E		0.883	46	0.949	136.514	0.671	0.644	0.778	2.405	0.23	10.462	1.239	5.197	0.375	3.304	0.769	Chain A: 54,57,58,61,62,67,72,75,86,91,93,96,99,100	(chain.name A & (res.num 54 | res.num 57 | res.num 58 | res.num 61 | res.num 62 | res.num 67 | res.num 72 | res.num 75 | res.num 86 | res.num 91 | res.num 93 | res.num 96 | res.num 99 | res.num 100))
	Peptide/Protein bound	6T2D		0.79	20	0.815	94.668	0.667	0.729	0.887	3.306	0.133	24.93	1.586	6.359	0.19	4.604	0.698	Chain A: 54,57,58,61,75,86,91,93,99,100	(chain.name A & (res.num 54 | res.num 57 | res.num 58 | res.num 61 | res.num 75 | res.num 86 | res.num 91 | res.num 93 | res.num 99 | res.num 100))
	Peptide/Protein bound	5XXK		0.916	40	0.968	137.543	0.626	0.737	0.879	2.996	0.212	14.155	6.877	6.289	0.383	3.924	1.572	Chain A: 19,54,57,58,61,67,75,86,91,93,96,99,100,103	(chain.name A & (res.num 19 | res.num 54 | res.num 57 | res.num 58 | res.num 61 | res.num 67 | res.num 75 | res.num 86 | res.num 91 | res.num 93 | res.num 96 | res.num 99 | res.num 100 | res.num 103))
	Peptide/Protein bound	6AAW		0.914	57	0.982	167.727	0.674	0.635	0.785	2.054	0.333	6.165	9.549	5.249	0.17	3.211	1.187	Chain A: 54,57,58,61,62,67,72,75,86,91,93,96,99,100,103	(chain.name A & (res.num 54 | res.num 57 | res.num 58 | res.num 61 | res.num 62 | res.num 67 | res.num 72 | res.num 75 | res.num 86 | res.num 91 | res.num 93 | res.num 96 | res.num 99 | res.num 100 | res.num 103))
	Peptide/Protein bound	6KZU		0.886	51	0.948	149.891	0.698	0.633	0.729	2.013	0.317	6.341	2.167	5.387	0.31	3.328	0.635	Chain A: 54,57,58,61,62,67,72,75,82,86,91,93,96,99,100,102,103	(chain.name A & (res.num 54 | res.num 57 | res.num 58 | res.num 61 | res.num 62 | res.num 67 | res.num 72 | res.num 75 | res.num 82 | res.num 86 | res.num 91 | res.num 93 | res.num 96 | res.num 99 | res.num 100 | res.num 102 | res.num 103))
	Peptide/Protein bound	7AD0		0.911	53	0.984	170.128	0.669	0.634	0.753	2.287	0.247	9.269	12.639	4.481	0.205	3.198	0.351	Chain A: 54,57,58,61,62,67,72,75,86,91,93,96,99,100,103	(chain.name A & (res.num 54 | res.num 57 | res.num 58 | res.num 61 | res.num 62 | res.num 67 | res.num 72 | res.num 75 | res.num 86 | res.num 91 | res.num 93 | res.num 96 | res.num 99 | res.num 100 | res.num 103))
	Peptide/Protein bound	5VK0		0.916	53	0.978	185.563	0.694	0.662	0.804	2.116	0.317	6.667	4.101	5.467	0.014	3.471	1.377	Chain A: 54,57,58,61,62,67,72,75,82,86,91,93,96,99,100,103	(chain.name A & (res.num 54 | res.num 57 | res.num 58 | res.num 61 | res.num 62 | res.num 67 | res.num 72 | res.num 75 | res.num 82 | res.num 86 | res.num 91 | res.num 93 | res.num 96 | res.num 99 | res.num 100 | res.num 103))
	Peptide/Protein bound	5UMM		0.849	48	0.897	159.152	0.694	0.621	0.775	1.899	0.391	4.857	3.816	3.995	0.209	3.047	0.745	Chain A: 54,57,58,61,62,67,72,75,86,91,93,96,99,100,103	(chain.name A & (res.num 54 | res.num 57 | res.num 58 | res.num 61 | res.num 62 | res.num 67 | res.num 72 | res.num 75 | res.num 86 | res.num 91 | res.num 93 | res.num 96 | res.num 99 | res.num 100 | res.num 103))
	Peptide/Protein bound	2GV2		0.865	44	0.919	164.297	0.718	0.649	0.779	2.085	0.288	7.244	15.203	5.28	0.136	3.49	1.296	Chain A: 54,57,58,61,62,67,75,82,86,91,93,96,99,100,103	(chain.name A & (res.num 54 | res.num 57 | res.num 58 | res.num 61 | res.num 62 | res.num 67 | res.num 75 | res.num 82 | res.num 86 | res.num 91 | res.num 93 | res.num 96 | res.num 99 | res.num 100 | res.num 103))
	Peptide/Protein bound	6Y4Q		0.978	77	1.076	199.626	0.708	0.593	0.688	1.636	0.322	5.084	3.948	4.556	0.23	2.833	1.79	Chain A: 18,19,24,51,54,57,58,61,62,67,72,75,86,91,93,96,99,100	(chain.name A & (res.num 18 | res.num 19 | res.num 24 | res.num 51 | res.num 54 | res.num 57 | res.num 58 | res.num 61 | res.num 62 | res.num 67 | res.num 72 | res.num 75 | res.num 86 | res.num 91 | res.num 93 | res.num 96 | res.num 99 | res.num 100))
	Peptide/Protein bound	2AXI		0.936	57	1.027	155.379	0.721	0.621	0.685	2.157	0.169	12.745	6.905	5.178	0.268	3.262	0.679	Chain A: 54,57,58,61,62,67,72,75,82,86,91,93,96,99,100,103	(chain.name A & (res.num 54 | res.num 57 | res.num 58 | res.num 61 | res.num 62 | res.num 67 | res.num 72 | res.num 75 | res.num 82 | res.num 86 | res.num 91 | res.num 93 | res.num 96 | res.num 99 | res.num 100 | res.num 103))
	Peptide/Protein bound	4UE1		0.905	51	0.974	157.437	0.675	0.644	0.775	2.203	0.257	8.586	2.409	3.986	0.203	3.117	0.726	Chain A: 54,57,58,61,62,67,75,86,91,93,96,99,100	(chain.name A & (res.num 54 | res.num 57 | res.num 58 | res.num 61 | res.num 62 | res.num 67 | res.num 75 | res.num 86 | res.num 91 | res.num 93 | res.num 96 | res.num 99 | res.num 100))
	Peptide/Protein bound	4UD7		0.922	53	0.994	160.181	0.686	0.652	0.789	2.328	0.25	9.301	3.863	3.977	0.211	3.012	0.72	Chain A: 54,57,58,61,62,67,72,75,86,91,93,96,99,100	(chain.name A & (res.num 54 | res.num 57 | res.num 58 | res.num 61 | res.num 62 | res.num 67 | res.num 72 | res.num 75 | res.num 86 | res.num 91 | res.num 93 | res.num 96 | res.num 99 | res.num 100))
	Peptide/Protein bound	4HFZ		0.847	38	0.901	137.2	0.701	0.652	0.78	2.184	0.214	10.212	46.109	4.029	0.364	3.44	1.482	Chain A: 54,57,58,61,62,67,75,91,93,96,99,100,103	(chain.name A & (res.num 54 | res.num 57 | res.num 58 | res.num 61 | res.num 62 | res.num 67 | res.num 75 | res.num 91 | res.num 93 | res.num 96 | res.num 99 | res.num 100 | res.num 103))
	Peptide/Protein bound	6HFA		0.852	51	0.89	153.664	0.669	0.634	0.799	1.835	0.496	3.697	1.003	4.24	0.272	3.35	0.638	Chain A: 54,57,58,61,62,67,72,75,82,86,91,93,96,99,100	(chain.name A & (res.num 54 | res.num 57 | res.num 58 | res.num 61 | res.num 62 | res.num 67 | res.num 72 | res.num 75 | res.num 82 | res.num 86 | res.num 91 | res.num 93 | res.num 96 | res.num 99 | res.num 100))
	Peptide/Protein bound	6IM9		0.938	58	1.018	167.041	0.681	0.638	0.73	2.092	0.249	8.416	10.388	6.019	0.298	3.668	2.18	Chain B: 54,57,58,61,62,67,75,86,91,93,96,99,100,103	(chain.name B & (res.num 54 | res.num 57 | res.num 58 | res.num 61 | res.num 62 | res.num 67 | res.num 75 | res.num 86 | res.num 91 | res.num 93 | res.num 96 | res.num 99 | res.num 100 | res.num 103))
	Peptide/Protein bound	1YCR		0.89	57	0.964	151.263	0.674	0.592	0.727	2.066	0.309	6.677	6.272	4.833	0.319	3.259	0.642	Chain A: 54,57,58,61,62,67,72,73,75,86,91,93,96,99,100,103	(chain.name A & (res.num 54 | res.num 57 | res.num 58 | res.num 61 | res.num 62 | res.num 67 | res.num 72 | res.num 73 | res.num 75 | res.num 86 | res.num 91 | res.num 93 | res.num 96 | res.num 99 | res.num 100 | res.num 103))

## Sheet: XDM2
		PDB Code		SiteScore	size	Dscore	volume	exposure	enclosure	contact	phobic	philic	balance	don/acc	refdist	refmin	refavg	sitemin	residues	residues asl
	Ligand-bound	4IPF		0.848	44	0.895	132.741	0.712	0.64	0.761	1.839	0.345	5.337	9.166	5.511	0.378	4.317	0.823	Chain A: 50,53,54,57,58,63,71,87,89,92,95,96	(chain.name A & (res.num 50 | res.num 53 | res.num 54 | res.num 57 | res.num 58 | res.num 63 | res.num 71 | res.num 87 | res.num 89 | res.num 92 | res.num 95 | res.num 96))	(chain.name A & (res.num 50 | res.num 53 | res.num 54 | res.num 57 | res.num 58 | res.num 63 | res.num 71 | res.num 87 | res.num 89 | res.num 92 | res.num 95 | res.num 96))
	Ligand-bound	4J3E		0.873	54	0.927	143.374	0.73	0.618	0.739	1.555	0.413	3.766	6.734	3.386	0.374	2.684	0.752	Chain A: 50,53,54,57,58,63,68,71,82,87,89,92,95,96,99	(chain.name A & (res.num 50 | res.num 53 | res.num 54 | res.num 57 | res.num 58 | res.num 63 | res.num 68 | res.num 71 | res.num 82 | res.num 87 | res.num 89 | res.num 92 | res.num 95 | res.num 96 | res.num 99))	(chain.name A & (res.num 50 | res.num 53 | res.num 54 | res.num 57 | res.num 58 | res.num 63 | res.num 68 | res.num 71 | res.num 82 | res.num 87 | res.num 89 | res.num 92 | res.num 95 | res.num 96 | res.num 99))
	Ligand-bound	4J74		0.82	37	0.853	108.731	0.684	0.663	0.757	2.049	0.359	5.705	8.694	2.811	0.11	2.048	0.893	Chain A: 50,53,54,57,82,87,89,92,95,96,99	(chain.name A & (res.num 50 | res.num 53 | res.num 54 | res.num 57 | res.num 82 | res.num 87 | res.num 89 | res.num 92 | res.num 95 | res.num 96 | res.num 99))	(chain.name A & (res.num 50 | res.num 53 | res.num 54 | res.num 57 | res.num 82 | res.num 87 | res.num 89 | res.num 92 | res.num 95 | res.num 96 | res.num 99))
	Ligand-bound	4JRG		0.902	49	0.978	107.016	0.682	0.633	0.739	2.202	0.182	12.111	1.717	4.313	0.258	3.24	1.144	Chain A: 50,53,54,57,58,78,82,87,89,92,95,96,99	(chain.name A & (res.num 50 | res.num 53 | res.num 54 | res.num 57 | res.num 58 | res.num 78 | res.num 82 | res.num 87 | res.num 89 | res.num 92 | res.num 95 | res.num 96 | res.num 99))	(chain.name A & (res.num 50 | res.num 53 | res.num 54 | res.num 57 | res.num 58 | res.num 78 | res.num 82 | res.num 87 | res.num 89 | res.num 92 | res.num 95 | res.num 96 | res.num 99))
	Ligand-bound	4JSC		0.94	56	1.03	132.055	0.687	0.631	0.702	2.356	0.159	14.843	0.971	4.19	0.168	2.971	1.087	Chain A: 50,53,54,57,58,63,71,82,87,89,92,95,96,99	(chain.name A & (res.num 50 | res.num 53 | res.num 54 | res.num 57 | res.num 58 | res.num 63 | res.num 71 | res.num 82 | res.num 87 | res.num 89 | res.num 92 | res.num 95 | res.num 96 | res.num 99))	(chain.name A & (res.num 50 | res.num 53 | res.num 54 | res.num 57 | res.num 58 | res.num 63 | res.num 71 | res.num 82 | res.num 87 | res.num 89 | res.num 92 | res.num 95 | res.num 96 | res.num 99))
	Ligand-bound	4J7D		0.883	53	0.935	144.06	0.699	0.64	0.756	1.776	0.408	4.357	10.261	3.534	0.51	2.545	0.808	Chain A: 50,53,54,57,58,63,68,78,82,87,89,92,95,96,99	(chain.name A & (res.num 50 | res.num 53 | res.num 54 | res.num 57 | res.num 58 | res.num 63 | res.num 68 | res.num 78 | res.num 82 | res.num 87 | res.num 89 | res.num 92 | res.num 95 | res.num 96 | res.num 99))
	Ligand-bound	4J7E		0.801	36	0.834	102.9	0.684	0.643	0.701	1.738	0.356	4.887	5.868	5.75	0.335	5.181	1.665	Chain A: 50,53,54,57,63,82,87,89,92,95,96	(chain.name A & (res.num 50 | res.num 53 | res.num 54 | res.num 57 | res.num 63 | res.num 82 | res.num 87 | res.num 89 | res.num 92 | res.num 95 | res.num 96))
	Ligand-bound	4LWT		0.863	41	0.901	105.644	0.631	0.69	0.793	2.526	0.353	7.153	4.138	3.781	0.306	3.303	1.148	Chain A: 50,53,54,57,63,82,87,89,92,95,96,99	(chain.name A & (res.num 50 | res.num 53 | res.num 54 | res.num 57 | res.num 63 | res.num 82 | res.num 87 | res.num 89 | res.num 92 | res.num 95 | res.num 96 | res.num 99))
	Ligand-bound	4LWU		0.944	52	1.03	121.422	0.683	0.661	0.767	2.645	0.136	19.419	1.836	4.427	0.271	3.24	1.291	Chain A: 50,53,54,57,58,71,82,87,89,92,95,99	(chain.name A & (res.num 50 | res.num 53 | res.num 54 | res.num 57 | res.num 58 | res.num 71 | res.num 82 | res.num 87 | res.num 89 | res.num 92 | res.num 95 | res.num 99))
	Ligand-bound	4LWV		0.991	57	1.084	146.118	0.61	0.689	0.856	2.934	0.12	24.541	4.026	4.173	0.341	3.27	1.585	Chain A: 50,53,54,57,58,63,71,78,82,87,89,92,95,96,99	(chain.name A & (res.num 50 | res.num 53 | res.num 54 | res.num 57 | res.num 58 | res.num 63 | res.num 71 | res.num 78 | res.num 82 | res.num 87 | res.num 89 | res.num 92 | res.num 95 | res.num 96 | res.num 99))
	Peptide/Protein bound	1YCQ		0.824	27	0.85	83.692	0.565	0.728	0.981	3.278	0.23	14.274	9.711	5.107	0.269	3.72	0.467	Chain A: 50,53,54,57,71,82,87,89,92,95	(chain.name A & (res.num 50 | res.num 53 | res.num 54 | res.num 57 | res.num 71 | res.num 82 | res.num 87 | res.num 89 | res.num 92 | res.num 95))

## Sheet: Bcl-2
		PDB Code		SiteScore	size	Dscore	volume	exposure	enclosure	contact	phobic	philic	balance	don/acc	refdist	refmin	refavg	sitemin	residues	residues asl
	Ligand-bound	6QGH		0.907	60	0.986	132.398	0.689	0.593	0.627	1.899	0.302	6.299	2.132	9.64	0.185	7.55	1.007	Chain A: 104,111,112,114,115,118,133,136,137,146,149,152,153,156	(chain.name A & (res.num 104 | res.num 111 | res.num 112 | res.num 114 | res.num 115 | res.num 118 | res.num 133 | res.num 136 | res.num 137 | res.num 146 | res.num 149 | res.num 152 | res.num 153 | res.num 156))
	Ligand-bound	6QGK		0.906	57	0.969	196.196	0.752	0.634	0.731	1.462	0.372	3.932	3.155	1.827	0.253	2.151	1.393	Chain A: 104,108,111,112,115,133,136,137,138,139,140,141,146,149,153,402	(chain.name A & (res.num 104 | res.num 108 | res.num 111 | res.num 112 | res.num 115 | res.num 133 | res.num 136 | res.num 137 | res.num 138 | res.num 139 | res.num 140 | res.num 141 | res.num 146 | res.num 149 | res.num 153 | res.num 402))
	Ligand-bound	6QGJ		0.98	61	1.066	188.993	0.686	0.673	0.808	2.326	0.219	10.605	2.877	10.57	0.434	9.337	1.511	Chain A: 104,105,108,111,112,115,118,119,120,129,133,137,149,152,153,156,157	(chain.name A & (res.num 104 | res.num 105 | res.num 108 | res.num 111 | res.num 112 | res.num 115 | res.num 118 | res.num 119 | res.num 120 | res.num 129 | res.num 133 | res.num 137 | res.num 149 | res.num 152 | res.num 153 | res.num 156 | res.num 157))
	Ligand-bound	7LHB		0.938	50	0.996	126.224	0.597	0.713	0.872	2.694	0.297	9.076	2.533	8.116	0.413	8.207	1.172	Chain A: 104,111,112,114,115,133,136,137,149,152,153,156	(chain.name A & (res.num 104 | res.num 111 | res.num 112 | res.num 114 | res.num 115 | res.num 133 | res.num 136 | res.num 137 | res.num 149 | res.num 152 | res.num 153 | res.num 156))
	Ligand-bound	4IEH		0.861	45	0.891	125.881	0.656	0.685	0.786	1.892	0.46	4.111	2.738	8.84	0.053	6.73	0.81	Chain A: 63,67,70,71,74,92,95,96,108,111,112,115	(chain.name A & (res.num 63 | res.num 67 | res.num 70 | res.num 71 | res.num 74 | res.num 92 | res.num 95 | res.num 96 | res.num 108 | res.num 111 | res.num 112 | res.num 115))
	Ligand-bound	2W3L		0.745	20	0.772	89.866	0.753	0.667	0.752	2.138	0.15	14.216	3.593	3.788	0.068	3.583	0.949	Chain A: 63,67,71,74,92,96,108,112	(chain.name A & (res.num 63 | res.num 67 | res.num 71 | res.num 74 | res.num 92 | res.num 96 | res.num 108 | res.num 112))
	Ligand-bound	4LVT		0.812	43	0.835	139.258	0.699	0.643	0.835	2.017	0.514	3.926	1.846	10.013	0.35	9.157	1.16	Chain A: 101,108,109,112,115,116,126,130,134,146,149,150,153	(chain.name A & (res.num 101 | res.num 108 | res.num 109 | res.num 112 | res.num 115 | res.num 116 | res.num 126 | res.num 130 | res.num 134 | res.num 146 | res.num 149 | res.num 150 | res.num 153))
	Ligand-bound	4LXD		0.94	57	0.997	157.094	0.558	0.69	0.849	2.226	0.389	5.724	2.905	8.118	0.122	7.548	1.343	Chain A: 101,108,109,111,112,115,126,130,133,134,146,149,150,153	(chain.name A & (res.num 101 | res.num 108 | res.num 109 | res.num 111 | res.num 112 | res.num 115 | res.num 126 | res.num 130 | res.num 133 | res.num 134 | res.num 146 | res.num 149 | res.num 150 | res.num 153))
	Ligand-bound	4MAN		0.902	52	0.942	146.118	0.626	0.69	0.832	2.038	0.461	4.418	1.953	7.768	0.26	6.47	0.716	Chain A: 101,105,108,109,112,130,133,134,146,149,150,153	(chain.name A & (res.num 101 | res.num 105 | res.num 108 | res.num 109 | res.num 112 | res.num 130 | res.num 133 | res.num 134 | res.num 146 | res.num 149 | res.num 150 | res.num 153))
	Ligand-bound	6GL8		0.856	46	0.925	164.297	0.788	0.601	0.616	1.581	0.223	7.099	2.009	4.064	0.298	3.608	0.524	Chain A: 104,108,111,112,115,118,119,132,133,137,149,153	(chain.name A & (res.num 104 | res.num 108 | res.num 111 | res.num 112 | res.num 115 | res.num 118 | res.num 119 | res.num 132 | res.num 133 | res.num 137 | res.num 149 | res.num 153))
	Ligand-bound	6O0P		0.955	52	1.001	121.765	0.532	0.748	0.936	2.882	0.384	7.509	3.567	7.724	0.145	5.9	1.161	Chain A: 104,111,112,114,115,133,136,137,146,149,152,153,156	(chain.name A & (res.num 104 | res.num 111 | res.num 112 | res.num 114 | res.num 115 | res.num 133 | res.num 136 | res.num 137 | res.num 146 | res.num 149 | res.num 152 | res.num 153 | res.num 156))
	Ligand-bound	6O0O		0.845	38	0.907	120.736	0.775	0.634	0.626	1.946	0.161	12.065	3.344	3.693	0.19	3.878	0.961	Chain A: 63,67,70,71,74,92,96,108,111,112	(chain.name A & (res.num 63 | res.num 67 | res.num 70 | res.num 71 | res.num 74 | res.num 92 | res.num 96 | res.num 108 | res.num 111 | res.num 112))
	Ligand-bound	6O0L		0.98	54	1.043	122.108	0.546	0.743	0.921	3.226	0.287	11.234	1.656	7.79	0.219	6.144	0.638	Chain A: 104,108,111,112,114,115,118,133,137,149,152,153,156	(chain.name A & (res.num 104 | res.num 108 | res.num 111 | res.num 112 | res.num 114 | res.num 115 | res.num 118 | res.num 133 | res.num 137 | res.num 149 | res.num 152 | res.num 153 | res.num 156))
	Ligand-bound	6O0K		0.963	46	1.012	116.62	0.505	0.778	1.007	3.486	0.285	12.251	2.924	7.891	0.203	6.312	0.973	Chain A: 104,108,111,112,114,115,133,136,137,149,152,153,156	(chain.name A & (res.num 104 | res.num 108 | res.num 111 | res.num 112 | res.num 114 | res.num 115 | res.num 133 | res.num 136 | res.num 137 | res.num 149 | res.num 152 | res.num 153 | res.num 156))
	Ligand-bound	6O0M		1.096	104	1.194	362.551	0.61	0.674	0.839	1.749	0.461	3.795	1.027	2.003	0.268	1.762	2.952	Chain A: 96,99,100,103,104,107,108,111,112,115,133,136,137,143,144,145,146,148,149,152,153,156,198,202,302	(chain.name A & (res.num 96 | res.num 99 | res.num 100 | res.num 103 | res.num 104 | res.num 107 | res.num 108 | res.num 111 | res.num 112 | res.num 115 | res.num 133 | res.num 136 | res.num 137 | res.num 143 | res.num 144 | res.num 145 | res.num 146 | res.num 148 | res.num 149 | res.num 152 | res.num 153 | res.num 156 | res.num 198 | res.num 202 | res.num 302))
	Ligand-bound	4AQ3		0.857	38	0.909	109.417	0.683	0.669	0.779	2.248	0.221	10.15	1.923	3.77	0.148	3.792	0.726	Chain A: 63,67,70,71,74,92,93,95,96,105,108,109,112	(chain.name A & (res.num 63 | res.num 67 | res.num 70 | res.num 71 | res.num 74 | res.num 92 | res.num 93 | res.num 95 | res.num 96 | res.num 105 | res.num 108 | res.num 109 | res.num 112))
	Ligand-bound	6QGG		0.889	41	0.926	114.219	0.602	0.726	0.887	2.675	0.342	7.817	6.998	9.03	0.201	7.092	1.091	Chain A: 104,111,112,114,115,133,137,146,149,152,153,156	(chain.name A & (res.num 104 | res.num 111 | res.num 112 | res.num 114 | res.num 115 | res.num 133 | res.num 137 | res.num 146 | res.num 149 | res.num 152 | res.num 153 | res.num 156))
	Peptide/Protein bound	5AGX		0.908	55	0.944	229.467	0.707	0.696	0.885	1.625	0.525	3.098	2.524	5.108	0.212	3.86	1.091	Chain A: 22,104,105,109,112,115,118,119,129,132,133,137,149,152,153,156	(chain.name A & (res.num 22 | res.num 104 | res.num 105 | res.num 109 | res.num 112 | res.num 115 | res.num 118 | res.num 119 | res.num 129 | res.num 132 | res.num 133 | res.num 137 | res.num 149 | res.num 152 | res.num 153 | res.num 156))
	Peptide/Protein bound	5AGW		0.778	28	0.823	84.035	0.767	0.63	0.689	1.879	0.161	11.649	1.987	3.345	0.443	3.399	0.987	Chain A: 104,108,111,112,115,133,137,149,150,153	(chain.name A & (res.num 104 | res.num 108 | res.num 111 | res.num 112 | res.num 115 | res.num 133 | res.num 137 | res.num 149 | res.num 150 | res.num 153))
	Peptide/Protein bound	2XA0		0.801	48	0.839	219.52	0.794	0.58	0.721	1.089	0.49	2.222	0.978	5.127	0.302	3.174	2.117	Chain A: 104,108,112,113,115,117,118,119,120,129,133,137,145,146,149,153,402	(chain.name A & (res.num 104 | res.num 108 | res.num 112 | res.num 113 | res.num 115 | res.num 117 | res.num 118 | res.num 119 | res.num 120 | res.num 129 | res.num 133 | res.num 137 | res.num 145 | res.num 146 | res.num 149 | res.num 153 | res.num 402))
	Peptide/Protein bound	5JSN		0.812	32	0.858	101.528	0.74	0.65	0.74	2.127	0.194	10.983	7.382	2.98	0.224	3.22	1.105	Chain A: 104,108,111,112,115,133,136,137,149,153	(chain.name A & (res.num 104 | res.num 108 | res.num 111 | res.num 112 | res.num 115 | res.num 133 | res.num 136 | res.num 137 | res.num 149 | res.num 153))
	Peptide/Protein bound	5VAY		0.829	45	0.869	137.543	0.704	0.626	0.774	1.644	0.421	3.902	0.588	5.432	0.413	3.534	2.463	Chain A: 104,108,115,118,119,120,129,133,137,149,153,156	(chain.name A & (res.num 104 | res.num 108 | res.num 115 | res.num 118 | res.num 119 | res.num 120 | res.num 129 | res.num 133 | res.num 137 | res.num 149 | res.num 153 | res.num 156))
	Peptide/Protein bound	5VAX		0.74	20	0.767	85.75	0.767	0.658	0.725	2.187	0.147	14.89	1.232	3.797	0.297	3.842	0.321	Chain A: 104,108,115,133,136,137,149,153	(chain.name A & (res.num 104 | res.num 108 | res.num 115 | res.num 133 | res.num 136 | res.num 137 | res.num 149 | res.num 153))
	Peptide/Protein bound	5VAU		0.8	28	0.806	128.282	0.654	0.73	0.924	2.084	0.397	5.248	0.349	4.081	0.419	3.971	1.101	Chain A: 104,115,118,119,129,133,137,149,153	(chain.name A & (res.num 104 | res.num 115 | res.num 118 | res.num 119 | res.num 129 | res.num 133 | res.num 137 | res.num 149 | res.num 153))
	Peptide/Protein bound	5FCG		0.728	24	0.739	138.915	0.782	0.649	0.772	1.403	0.339	4.137	2.147	5.29	0.485	4.013	2.489	Chain A: 65,69,76,79,80,94,98,110,114	(chain.name A & (res.num 65 | res.num 69 | res.num 76 | res.num 79 | res.num 80 | res.num 94 | res.num 98 | res.num 110 | res.num 114))
	Peptide/Protein bound	6GQ8		0.814	37	0.858	139.944	0.739	0.631	0.779	2.019	0.281	7.182	1.869	4.274	0.329	3.22	1.546	Chain A: 104,108,111,112,115,119,129,133,137,149,153	(chain.name A & (res.num 104 | res.num 108 | res.num 111 | res.num 112 | res.num 115 | res.num 119 | res.num 129 | res.num 133 | res.num 137 | res.num 149 | res.num 153))

## Sheet: MDMX
		PDB Code		SiteScore	size	Dscore	volume	exposure	enclosure	contact	phobic	philic	balance	don/acc	refdist	refmin	refavg	sitemin	residues	residues asl
	Ligand-bound	7C3Y		0.782	38	0.819	98.441	0.701	0.597	0.674	1.478	0.363	4.07	4.964	3.247	0.101	2.847	1.544	Chain A: 52,55,56,59,60,65,70,71,73,80,84,89,91,94,97	(chain.name A & (res.num 52 | res.num 55 | res.num 56 | res.num 59 | res.num 60 | res.num 65 | res.num 70 | res.num 71 | res.num 73 | res.num 80 | res.num 84 | res.num 89 | res.num 91 | res.num 94 | res.num 97))
	Ligand-bound	7C3Q		0.738	30	0.755	99.47	0.746	0.617	0.75	1.499	0.399	3.757	15.83	3.186	0.229	3.23	1.48	Chain A: 52,55,56,59,60,65,70,71,73,80,84,89,91,97	(chain.name A & (res.num 52 | res.num 55 | res.num 56 | res.num 59 | res.num 60 | res.num 65 | res.num 70 | res.num 71 | res.num 73 | res.num 80 | res.num 84 | res.num 89 | res.num 91 | res.num 97))
	Ligand-bound	7C44		0.758	35	0.789	99.127	0.722	0.591	0.673	1.416	0.372	3.805	4.664	3.061	0.094	3.056	1.261	Chain A: 52,55,56,59,60,65,70,71,73,80,84,89,91,97	(chain.name A & (res.num 52 | res.num 55 | res.num 56 | res.num 59 | res.num 60 | res.num 65 | res.num 70 | res.num 71 | res.num 73 | res.num 80 | res.num 84 | res.num 89 | res.num 91 | res.num 97))
	Ligand-bound	6Q9W		0.945	60	1.022	164.297	0.672	0.647	0.768	1.864	0.289	6.443	10.538	1.999	0.151	1.959	0.543	Chain A: 54,57,58,61,62,67,72,74,75,91,93,95,96,98,99,100	(chain.name A & (res.num 54 | res.num 57 | res.num 58 | res.num 61 | res.num 62 | res.num 67 | res.num 72 | res.num 74 | res.num 75 | res.num 91 | res.num 93 | res.num 95 | res.num 96 | res.num 98 | res.num 99 | res.num 100))
	Ligand-bound	6Q9Y		0.776	28	0.836	90.552	0.731	0.598	0.704	2.581	0.061	42.655	4.365	4.653	0.282	2.13	0.724	Chain A: 54,57,58,61,75,91,93,96,99,100,103	(chain.name A & (res.num 54 | res.num 57 | res.num 58 | res.num 61 | res.num 75 | res.num 91 | res.num 93 | res.num 96 | res.num 99 | res.num 100 | res.num 103))
	Ligand-bound	6Q9Q		0.896	48	0.957	141.659	0.631	0.658	0.788	2.091	0.273	7.672	4.149	5.455	0.256	3.494	0.491	Chain A: 54,57,58,61,62,67,72,73,75,91,93,96,99	(chain.name A & (res.num 54 | res.num 57 | res.num 58 | res.num 61 | res.num 62 | res.num 67 | res.num 72 | res.num 73 | res.num 75 | res.num 91 | res.num 93 | res.num 96 | res.num 99))
	Ligand-bound	6Q9S		1.108	109	1.19	428.407	0.56	0.723	0.886	1.474	0.563	2.619	1.07	3.821	0.273	1.965	1.302	Chain A: 27,49,50,51,54,55,57,58,61,62,67,72,73,75,82,86,91,93,96,99,100,202,203,204	(chain.name A & (res.num 27 | res.num 49 | res.num 50 | res.num 51 | res.num 54 | res.num 55 | res.num 57 | res.num 58 | res.num 61 | res.num 62 | res.num 67 | res.num 72 | res.num 73 | res.num 75 | res.num 82 | res.num 86 | res.num 91 | res.num 93 | res.num 96 | res.num 99 | res.num 100 | res.num 202 | res.num 203 | res.num 204))
	Ligand-bound	6Q9U		0.77	30	0.793	101.528	0.714	0.651	0.83	1.955	0.346	5.653	26.892	3.711	0.379	2.477	1.279	Chain A: 54,57,58,61,62,67,72,75,82,86,91,93,99	(chain.name A & (res.num 54 | res.num 57 | res.num 58 | res.num 61 | res.num 62 | res.num 67 | res.num 72 | res.num 75 | res.num 82 | res.num 86 | res.num 91 | res.num 93 | res.num 99))
	Ligand-bound	3LBJ		0.82	41	0.855	113.533	0.682	0.638	0.815	1.981	0.398	4.977	3.221	3.698	0.218	2.975	1.616	Chain E: 53,54,56,57,60,61,66,71,74,81,85,90,92,95,98,99,101	(chain.name E & (res.num 53 | res.num 54 | res.num 56 | res.num 57 | res.num 60 | res.num 61 | res.num 66 | res.num 71 | res.num 74 | res.num 81 | res.num 85 | res.num 90 | res.num 92 | res.num 95 | res.num 98 | res.num 99 | res.num 101))
	Ligand-bound	3U15		0.814	29	0.86	80.605	0.67	0.668	0.807	2.527	0.145	17.446	1.745	11.209	0.452	6.025	3.315	Chain A: 53,56,57,60,61,74,81,90,92,98	(chain.name A & (res.num 53 | res.num 56 | res.num 57 | res.num 60 | res.num 61 | res.num 74 | res.num 81 | res.num 90 | res.num 92 | res.num 98))
	Peptide/Protein bound	3JZO		0.838	40	0.881	157.437	0.677	0.65	0.821	1.844	0.317	5.822	22.31	1.189	0.297	1.301	0.229	Chain A: 53,56,57,60,61,66,71,74,90,92,95,98,99,102	(chain.name A & (res.num 53 | res.num 56 | res.num 57 | res.num 60 | res.num 61 | res.num 66 | res.num 71 | res.num 74 | res.num 90 | res.num 92 | res.num 95 | res.num 98 | res.num 99 | res.num 102))
	Peptide/Protein bound	3JZP		0.759	30	0.779	140.973	0.754	0.639	0.766	1.49	0.364	4.09	18.727	0.9	0.33	1.467	0.704	Chain A: 53,56,57,60,61,66,71,74,90,92,98,99,102	(chain.name A & (res.num 53 | res.num 56 | res.num 57 | res.num 60 | res.num 61 | res.num 66 | res.num 71 | res.num 74 | res.num 90 | res.num 92 | res.num 98 | res.num 99 | res.num 102))
	Peptide/Protein bound	3JZQ		0.801	42	0.838	158.123	0.738	0.606	0.739	1.178	0.415	2.839	18.164	0.869	0.274	1.072	0.299	Chain A: 53,56,57,60,61,66,71,74,90,92,98,99,102	(chain.name A & (res.num 53 | res.num 56 | res.num 57 | res.num 60 | res.num 61 | res.num 66 | res.num 71 | res.num 74 | res.num 90 | res.num 92 | res.num 98 | res.num 99 | res.num 102))
	Peptide/Protein bound	5UML		0.846	43	0.897	166.698	0.757	0.634	0.749	1.598	0.308	5.194	9.522	1.52	0.109	1.226	0.678	Chain A: 53,56,57,60,61,66,71,72,74,90,92,95,98,99,102	(chain.name A & (res.num 53 | res.num 56 | res.num 57 | res.num 60 | res.num 61 | res.num 66 | res.num 71 | res.num 72 | res.num 74 | res.num 90 | res.num 92 | res.num 95 | res.num 98 | res.num 99 | res.num 102))
	Peptide/Protein bound	4N5T		0.884	38	0.937	125.881	0.642	0.703	0.886	2.702	0.197	13.728	11.357	2.644	0.27	1.535	1.099	Chain A: 50,53,54,57,63,71,87,89,92,95,96,99	(chain.name A & (res.num 50 | res.num 53 | res.num 54 | res.num 57 | res.num 63 | res.num 71 | res.num 87 | res.num 89 | res.num 92 | res.num 95 | res.num 96 | res.num 99))
	Peptide/Protein bound	4RXZ		0.907	54	0.955	180.761	0.64	0.672	0.887	1.711	0.426	4.021	7.061	1.977	0.233	1.256	1.005	Chain A: 49,53,56,57,60,66,71,74,90,92,95,98,99,102,106	(chain.name A & (res.num 49 | res.num 53 | res.num 56 | res.num 57 | res.num 60 | res.num 66 | res.num 71 | res.num 74 | res.num 90 | res.num 92 | res.num 95 | res.num 98 | res.num 99 | res.num 102 | res.num 106))
	Peptide/Protein bound	3FDO		0.79	35	0.816	156.065	0.727	0.644	0.798	1.753	0.388	4.522	10.674	1.382	0.221	1.293	1.008	Chain A: 53,56,57,60,61,66,74,90,92,95,98,99,102	(chain.name A & (res.num 53 | res.num 56 | res.num 57 | res.num 60 | res.num 61 | res.num 66 | res.num 74 | res.num 90 | res.num 92 | res.num 95 | res.num 98 | res.num 99 | res.num 102))
	Peptide/Protein bound	3EQY		0.909	40	0.97	122.794	0.545	0.711	0.986	3.211	0.156	20.582	11.358	4.948	0.456	2.517	0.652	Chain A: 49,53,56,57,60,90,92,95,98,99,102,106	(chain.name A & (res.num 49 | res.num 53 | res.num 56 | res.num 57 | res.num 60 | res.num 90 | res.num 92 | res.num 95 | res.num 98 | res.num 99 | res.num 102 | res.num 106))
	Peptide/Protein bound	5VK1		0.803	43	0.855	146.461	0.753	0.576	0.686	1.495	0.328	4.553	9.441	1.681	0.163	1.305	0.842	Chain A: 53,56,57,60,66,71,72,74,81,90,92,95,98,99,102	(chain.name A & (res.num 53 | res.num 56 | res.num 57 | res.num 60 | res.num 66 | res.num 71 | res.num 72 | res.num 74 | res.num 81 | res.num 90 | res.num 92 | res.num 95 | res.num 98 | res.num 99 | res.num 102))
	Peptide/Protein bound	3FEA		0.929	54	1.014	152.978	0.597	0.632	0.84	2.705	0.171	15.772	4.526	4.332	0.14	1.358	0.957	Chain A: 49,53,56,57,60,61,74,81,90,92,95,98,99,102,106	(chain.name A & (res.num 49 | res.num 53 | res.num 56 | res.num 57 | res.num 60 | res.num 61 | res.num 74 | res.num 81 | res.num 90 | res.num 92 | res.num 95 | res.num 98 | res.num 99 | res.num 102 | res.num 106))
	Peptide/Protein bound	3DAB		0.9	37	0.958	110.789	0.565	0.718	0.977	3.078	0.137	22.445	3.912	4.483	0.056	1.973	0.707	Chain A: 49,53,56,57,60,74,90,92,95,98,99,102	(chain.name A & (res.num 49 | res.num 53 | res.num 56 | res.num 57 | res.num 60 | res.num 74 | res.num 90 | res.num 92 | res.num 95 | res.num 98 | res.num 99 | res.num 102))

## Sheet: HPVE2
		PDB Code		SiteScore	size	Dscore	volume	exposure	enclosure	contact	phobic	philic	balance	don/acc	refdist	refmin	refavg	sitemin	residues	residues asl
	Ligand-bound	1R6N		0.823	46	0.839	138.229	0.681	0.657	0.824	1.227	0.592	2.071	0.529	3.204	0.427	2.457	1.408	Chain A: 15,19,29,32,33,36,94,95,97,98,99,100,101,1114	(chain.name A & (res.num 15 | res.num 19 | res.num 29 | res.num 32 | res.num 33 | res.num 36 | res.num 94 | res.num 95 | res.num 97 | res.num 98 | res.num 99 | res.num 100 | res.num 101 | res.num 1114))
	Apo	1R6K		0.748	41	0.7	120.393	0.62	0.702	1.047	0.896	0.992	0.903	0.574	3.84	0.144	3.705	1.01	Chain A: 19,29,32,33,36,68,71,94,97,98,99,100	(chain.name A & (res.num 19 | res.num 29 | res.num 32 | res.num 33 | res.num 36 | res.num 68 | res.num 71 | res.num 94 | res.num 97 | res.num 98 | res.num 99 | res.num 100))

## Sheet: Menin
		PDB Code		SiteScore	size	Dscore	volume	exposure	enclosure	contact	phobic	philic	balance	don/acc	refdist	refmin	refavg	sitemin	residues	residues asl
	Ligand-bound	4GQ3		0.737	33	0.677	194.824	0.756	0.745	0.758	0.194	0.95	0.204	0.866	5.311	0.329	3.294	1.052	Chain A: 155,177,178,179,180,181,182,238,241,242,276,278,282,323	(chain.name A & (res.num 155 | res.num 177 | res.num 178 | res.num 179 | res.num 180 | res.num 181 | res.num 182 | res.num 238 | res.num 241 | res.num 242 | res.num 276 | res.num 278 | res.num 282 | res.num 323))
	Ligand-bound	4GQ4		0.736	34	0.675	192.08	0.755	0.743	0.761	0.234	0.979	0.239	0.82	5.42	0.335	3.447	0.981	Chain A: 155,177,178,179,180,181,182,238,241,242,276,278,282,323	(chain.name A & (res.num 155 | res.num 177 | res.num 178 | res.num 179 | res.num 180 | res.num 181 | res.num 182 | res.num 238 | res.num 241 | res.num 242 | res.num 276 | res.num 278 | res.num 282 | res.num 323))
	Ligand-bound	4X5Y		0.819	55	0.786	322.077	0.802	0.709	0.714	0.1	1.033	0.097	0.785	8.006	0.263	6.566	1.55	Chain A: 135,153,154,155,177,178,180,181,182,197,198,199,200,201,203,238,241,242,276,278,323,358,359	(chain.name A & (res.num 135 | res.num 153 | res.num 154 | res.num 155 | res.num 177 | res.num 178 | res.num 180 | res.num 181 | res.num 182 | res.num 197 | res.num 198 | res.num 199 | res.num 200 | res.num 201 | res.num 203 | res.num 238 | res.num 241 | res.num 242 | res.num 276 | res.num 278 | res.num 323 | res.num 358 | res.num 359))
	Ligand-bound	4X5Z		0.802	49	0.764	328.251	0.814	0.717	0.731	0.161	0.994	0.162	0.803	6.658	0.352	4.968	1.457	Chain A: 135,136,153,154,155,177,178,179,180,181,182,197,198,199,200,201,238,241,242,276,278,282,323	(chain.name A & (res.num 135 | res.num 136 | res.num 153 | res.num 154 | res.num 155 | res.num 177 | res.num 178 | res.num 179 | res.num 180 | res.num 181 | res.num 182 | res.num 197 | res.num 198 | res.num 199 | res.num 200 | res.num 201 | res.num 238 | res.num 241 | res.num 242 | res.num 276 | res.num 278 | res.num 282 | res.num 323))
	Ligand-bound	4OG3		0.918	72	0.916	342.314	0.755	0.717	0.777	0.371	0.958	0.387	1.047	5.194	0.168	4.623	0.862	Chain A: 135,136,153,154,155,177,178,180,181,182,198,199,200,228,238,241,242,260,276,277,278,282,317,359	(chain.name A & (res.num 135 | res.num 136 | res.num 153 | res.num 154 | res.num 155 | res.num 177 | res.num 178 | res.num 180 | res.num 181 | res.num 182 | res.num 198 | res.num 199 | res.num 200 | res.num 228 | res.num 238 | res.num 241 | res.num 242 | res.num 260 | res.num 276 | res.num 277 | res.num 278 | res.num 282 | res.num 317 | res.num 359))
	Ligand-bound	4OG4		0.794	34	0.749	204.085	0.738	0.788	0.972	0.719	0.836	0.859	1.878	5.506	0.24	5.148	1.137	Chain A: 154,155,177,178,179,180,181,182,228,238,241,242,276,278,317	(chain.name A & (res.num 154 | res.num 155 | res.num 177 | res.num 178 | res.num 179 | res.num 180 | res.num 181 | res.num 182 | res.num 228 | res.num 238 | res.num 241 | res.num 242 | res.num 276 | res.num 278 | res.num 317))
	Ligand-bound	4OG5		0.727	29	0.679	222.607	0.825	0.733	0.718	0.269	0.82	0.328	0.983	4.412	0.349	4.137	0.958	Chain A: 155,177,178,180,181,182,238,241,242,276,278,282,323	(chain.name A & (res.num 155 | res.num 177 | res.num 178 | res.num 180 | res.num 181 | res.num 182 | res.num 238 | res.num 241 | res.num 242 | res.num 276 | res.num 278 | res.num 282 | res.num 323))
	Ligand-bound	4OG6		1.01	100	1.021	397.194	0.731	0.714	0.773	0.2	1.066	0.187	0.842	5.802	0.124	2.963	0.43	Chain A: 135,136,137,138,139,140,141,153,154,155,177,178,179,180,181,182,197,198,199,200,201,203,228,238,241,242,243,244,260,276,277,278,282,317,356,358,359	(chain.name A & (res.num 135 | res.num 136 | res.num 137 | res.num 138 | res.num 139 | res.num 140 | res.num 141 | res.num 153 | res.num 154 | res.num 155 | res.num 177 | res.num 178 | res.num 179 | res.num 180 | res.num 181 | res.num 182 | res.num 197 | res.num 198 | res.num 199 | res.num 200 | res.num 201 | res.num 203 | res.num 228 | res.num 238 | res.num 241 | res.num 242 | res.num 243 | res.…
	Ligand-bound	4OG7		0.736	31	0.696	227.066	0.815	0.718	0.685	0.186	0.792	0.235	1.088	4.943	0.149	4.755	1.182	Chain A: 155,177,178,179,180,181,182,238,241,242,276,278,282,323	(chain.name A & (res.num 155 | res.num 177 | res.num 178 | res.num 179 | res.num 180 | res.num 181 | res.num 182 | res.num 238 | res.num 241 | res.num 242 | res.num 276 | res.num 278 | res.num 282 | res.num 323))
	Ligand-bound	4OG8		0.885	52	0.889	257.936	0.769	0.737	0.767	0.737	0.71	1.037	1.366	5.018	0.02	2.97	1.43	Chain A: 137,138,141,153,154,155,177,178,179,180,181,182,199,228,238,241,242,244,276,277,278,282,323	(chain.name A & (res.num 137 | res.num 138 | res.num 141 | res.num 153 | res.num 154 | res.num 155 | res.num 177 | res.num 178 | res.num 179 | res.num 180 | res.num 181 | res.num 182 | res.num 199 | res.num 228 | res.num 238 | res.num 241 | res.num 242 | res.num 244 | res.num 276 | res.num 277 | res.num 278 | res.num 282 | res.num 323))
	Ligand-bound	6O5I		0.832	55	0.799	345.744	0.808	0.722	0.735	0.14	1.015	0.137	0.747	8.242	0.189	7.077	1.513	Chain A: 135,153,154,155,177,178,179,180,181,198,199,200,201,203,238,241,242,276,278,279,282,323,356,358,359	(chain.name A & (res.num 135 | res.num 153 | res.num 154 | res.num 155 | res.num 177 | res.num 178 | res.num 179 | res.num 180 | res.num 181 | res.num 198 | res.num 199 | res.num 200 | res.num 201 | res.num 203 | res.num 238 | res.num 241 | res.num 242 | res.num 276 | res.num 278 | res.num 279 | res.num 282 | res.num 323 | res.num 356 | res.num 358 | res.num 359))
	Ligand-bound	6S2K		0.533	17	0.429	94.668	0.832	0.644	0.755	0.264	1.058	0.25	0.939	3.987	0.453	3.179	0.975	Chain B: 324,325,327,328,331,332,343,365,368,369,373	(chain.name B & (res.num 324 | res.num 325 | res.num 327 | res.num 328 | res.num 331 | res.num 332 | res.num 343 | res.num 365 | res.num 368 | res.num 369 | res.num 373))
	Ligand-bound	6PKC		0.809	46	0.778	260.68	0.794	0.726	0.747	0.203	0.905	0.225	0.877	5.595	0.157	5.003	1.263	Chain A: 153,154,155,177,178,179,180,181,182,197,199,238,241,242,276,278,282,323	(chain.name A & (res.num 153 | res.num 154 | res.num 155 | res.num 177 | res.num 178 | res.num 179 | res.num 180 | res.num 181 | res.num 182 | res.num 197 | res.num 199 | res.num 238 | res.num 241 | res.num 242 | res.num 276 | res.num 278 | res.num 282 | res.num 323))
	Ligand-bound	6EA1		0.963	87	0.947	451.045	0.777	0.716	0.792	0.204	1.102	0.185	0.971	6.628	0.288	5.023	0.625	Chain A: 135,136,137,138,139,140,141,153,154,155,177,178,179,180,181,182,197,198,199,200,201,238,241,242,244,276,278,323,358,359	(chain.name A & (res.num 135 | res.num 136 | res.num 137 | res.num 138 | res.num 139 | res.num 140 | res.num 141 | res.num 153 | res.num 154 | res.num 155 | res.num 177 | res.num 178 | res.num 179 | res.num 180 | res.num 181 | res.num 182 | res.num 197 | res.num 198 | res.num 199 | res.num 200 | res.num 201 | res.num 238 | res.num 241 | res.num 242 | res.num 244 | res.num 276 | res.num 278 | res.…
	Ligand-bound	6B41		0.773	38	0.729	268.912	0.808	0.74	0.777	0.335	0.904	0.371	1.423	8.817	0.121	7.52	0.654	Chain A: 153,154,155,177,178,179,180,181,182,199,200,238,241,242,276,278,282,323	(chain.name A & (res.num 153 | res.num 154 | res.num 155 | res.num 177 | res.num 178 | res.num 179 | res.num 180 | res.num 181 | res.num 182 | res.num 199 | res.num 200 | res.num 238 | res.num 241 | res.num 242 | res.num 276 | res.num 278 | res.num 282 | res.num 323))
	Ligand-bound	5DB0		0.787	40	0.751	246.96	0.806	0.733	0.706	0.155	0.87	0.178	1.583	7.549	0.189	6.084	1.089	Chain A: 154,155,177,178,179,180,181,182,199,238,241,242,276,278,282,323	(chain.name A & (res.num 154 | res.num 155 | res.num 177 | res.num 178 | res.num 179 | res.num 180 | res.num 181 | res.num 182 | res.num 199 | res.num 238 | res.num 241 | res.num 242 | res.num 276 | res.num 278 | res.num 282 | res.num 323))
	Ligand-bound	5DB1		0.838	58	0.809	328.937	0.794	0.711	0.735	0.166	1.024	0.162	0.843	6.607	0.209	5.243	1.483	Chain A: 135,136,153,154,155,177,178,180,181,182,197,198,199,200,201,238,241,242,276,278,282,323,359	(chain.name A & (res.num 135 | res.num 136 | res.num 153 | res.num 154 | res.num 155 | res.num 177 | res.num 178 | res.num 180 | res.num 181 | res.num 182 | res.num 197 | res.num 198 | res.num 199 | res.num 200 | res.num 201 | res.num 238 | res.num 241 | res.num 242 | res.num 276 | res.num 278 | res.num 282 | res.num 323 | res.num 359))
	Ligand-bound	5DB2		0.762	42	0.691	283.661	0.814	0.728	0.746	0.082	1.088	0.075	1.018	7.535	0.297	6.507	1.031	Chain A: 153,154,155,156,177,178,179,180,181,182,197,199,200,238,241,276,278,359	(chain.name A & (res.num 153 | res.num 154 | res.num 155 | res.num 156 | res.num 177 | res.num 178 | res.num 179 | res.num 180 | res.num 181 | res.num 182 | res.num 197 | res.num 199 | res.num 200 | res.num 238 | res.num 241 | res.num 276 | res.num 278 | res.num 359))
	Ligand-bound	5DB3		0.818	52	0.792	327.565	0.821	0.705	0.677	0.135	0.948	0.143	0.93	7.785	0.282	4.408	1.435	Chain A: 153,154,155,177,178,179,180,181,182,197,198,199,200,238,241,242,276,278,282,319,323,359	(chain.name A & (res.num 153 | res.num 154 | res.num 155 | res.num 177 | res.num 178 | res.num 179 | res.num 180 | res.num 181 | res.num 182 | res.num 197 | res.num 198 | res.num 199 | res.num 200 | res.num 238 | res.num 241 | res.num 242 | res.num 276 | res.num 278 | res.num 282 | res.num 319 | res.num 323 | res.num 359))
	Ligand-bound	5DDF		0.769	45	0.721	297.038	0.814	0.712	0.731	0.125	1.034	0.121	0.585	5.373	0.154	4.087	1.4	Chain A: 153,154,155,177,178,180,181,182,197,198,199,200,201,203,238,241,242,276,278,282,356,358	(chain.name A & (res.num 153 | res.num 154 | res.num 155 | res.num 177 | res.num 178 | res.num 180 | res.num 181 | res.num 182 | res.num 197 | res.num 198 | res.num 199 | res.num 200 | res.num 201 | res.num 203 | res.num 238 | res.num 241 | res.num 242 | res.num 276 | res.num 278 | res.num 282 | res.num 356 | res.num 358))
	Ligand-bound	5DDE		0.846	61	0.804	313.159	0.782	0.708	0.749	0.091	1.089	0.083	0.685	5.798	0.231	3.958	1.346	Chain A: 135,153,154,155,177,178,179,180,181,182,197,198,199,200,201,203,238,241,242,276,278,282,356,358,359	(chain.name A & (res.num 135 | res.num 153 | res.num 154 | res.num 155 | res.num 177 | res.num 178 | res.num 179 | res.num 180 | res.num 181 | res.num 182 | res.num 197 | res.num 198 | res.num 199 | res.num 200 | res.num 201 | res.num 203 | res.num 238 | res.num 241 | res.num 242 | res.num 276 | res.num 278 | res.num 282 | res.num 356 | res.num 358 | res.num 359))
	Ligand-bound	5DDA		0.788	40	0.747	217.462	0.732	0.745	0.795	0.202	0.904	0.223	0.85	4.326	0.085	3.669	1.231	Chain A: 154,155,177,178,179,180,181,182,199,200,238,241,242,276,278,282	(chain.name A & (res.num 154 | res.num 155 | res.num 177 | res.num 178 | res.num 179 | res.num 180 | res.num 181 | res.num 182 | res.num 199 | res.num 200 | res.num 238 | res.num 241 | res.num 242 | res.num 276 | res.num 278 | res.num 282))
	Ligand-bound	5DDB		0.845	60	0.8	298.753	0.768	0.713	0.79	0.127	1.092	0.116	0.7	5.004	0.166	3.153	1.427	Chain A: 136,154,155,177,178,179,180,181,182,198,199,200,201,203,238,241,242,276,278,282,359	(chain.name A & (res.num 136 | res.num 154 | res.num 155 | res.num 177 | res.num 178 | res.num 179 | res.num 180 | res.num 181 | res.num 182 | res.num 198 | res.num 199 | res.num 200 | res.num 201 | res.num 203 | res.num 238 | res.num 241 | res.num 242 | res.num 276 | res.num 278 | res.num 282 | res.num 359))
	Ligand-bound	5DDC		0.831	56	0.799	308.7	0.791	0.715	0.75	0.125	1.021	0.122	0.762	4.488	0.183	3.112	1.549	Chain A: 135,136,153,154,155,177,178,179,180,181,182,197,198,199,200,201,238,241,242,276,278,282	(chain.name A & (res.num 135 | res.num 136 | res.num 153 | res.num 154 | res.num 155 | res.num 177 | res.num 178 | res.num 179 | res.num 180 | res.num 181 | res.num 182 | res.num 197 | res.num 198 | res.num 199 | res.num 200 | res.num 201 | res.num 238 | res.num 241 | res.num 242 | res.num 276 | res.num 278 | res.num 282))	5DDC_sitemap
	Ligand-bound	5DDD		0.73	31	0.673	197.225	0.777	0.74	0.741	0.206	0.903	0.228	0.69	5.326	0.241	3.387	1.14	Chain A: 154,155,177,178,180,181,182,238,241,242,276,278,282,323	(chain.name A & (res.num 154 | res.num 155 | res.num 177 | res.num 178 | res.num 180 | res.num 181 | res.num 182 | res.num 238 | res.num 241 | res.num 242 | res.num 276 | res.num 278 | res.num 282 | res.num 323))
	Ligand-bound	5DD9		0.793	50	0.732	273.714	0.772	0.71	0.762	0.136	1.099	0.123	0.527	4.672	0.179	3.661	0.962	Chain A: 135,154,155,177,178,179,180,181,182,198,199,200,201,203,238,241,242,276,278,282,358,359	(chain.name A & (res.num 135 | res.num 154 | res.num 155 | res.num 177 | res.num 178 | res.num 179 | res.num 180 | res.num 181 | res.num 182 | res.num 198 | res.num 199 | res.num 200 | res.num 201 | res.num 203 | res.num 238 | res.num 241 | res.num 242 | res.num 276 | res.num 278 | res.num 282 | res.num 358 | res.num 359))
	Ligand-bound	6BXH		0.805	43	0.771	256.907	0.796	0.738	0.744	0.192	0.882	0.217	1.03	9.751	0.276	7.545	1.41	Chain A: 141,154,155,156,177,178,180,181,182,199,228,238,241,242,276,278,282,323	(chain.name A & (res.num 141 | res.num 154 | res.num 155 | res.num 156 | res.num 177 | res.num 178 | res.num 180 | res.num 181 | res.num 182 | res.num 199 | res.num 228 | res.num 238 | res.num 241 | res.num 242 | res.num 276 | res.num 278 | res.num 282 | res.num 323))
	Ligand-bound	6BY8		0.798	49	0.759	320.705	0.823	0.713	0.712	0.114	1.002	0.113	0.972	8.437	0.205	7.155	1.533	Chain A: 153,154,155,177,178,180,181,182,197,198,199,200,238,241,242,276,278,282,323,359	(chain.name A & (res.num 153 | res.num 154 | res.num 155 | res.num 177 | res.num 178 | res.num 180 | res.num 181 | res.num 182 | res.num 197 | res.num 198 | res.num 199 | res.num 200 | res.num 238 | res.num 241 | res.num 242 | res.num 276 | res.num 278 | res.num 282 | res.num 323 | res.num 359))
	Ligand-bound	6BXY		0.793	41	0.763	233.926	0.808	0.726	0.696	0.133	0.842	0.158	1.459	8.253	0.198	6.715	0.948	Chain A: 155,177,178,179,180,181,182,238,241,242,260,276,278,282,323	(chain.name A & (res.num 155 | res.num 177 | res.num 178 | res.num 179 | res.num 180 | res.num 181 | res.num 182 | res.num 238 | res.num 241 | res.num 242 | res.num 260 | res.num 276 | res.num 278 | res.num 282 | res.num 323))
	Apo	3U84		0.809	45	0.785	235.298	0.777	0.717	0.784	0.336	0.846	0.397	1.508	8.55	0.26	6.025	0.995	Chain A: 155,177,178,179,180,181,182,220,228,238,241,242,276,278,282,319,323,359	(chain.name A & (res.num 155 | res.num 177 | res.num 178 | res.num 179 | res.num 180 | res.num 181 | res.num 182 | res.num 220 | res.num 228 | res.num 238 | res.num 241 | res.num 242 | res.num 276 | res.num 278 | res.num 282 | res.num 319 | res.num 323 | res.num 359))
	Peptide/Protein bound	4I80		0.927	79	0.917	358.092	0.726	0.71	0.794	0.171	1.057	0.162	0.934	8.608	0.081	6.714	2.333	Chain A: 154,155,177,178,179,180,181,182,198,199,200,201,202,238,241,242,276,278,282,323,356,358,359,362	(chain.name A & (res.num 154 | res.num 155 | res.num 177 | res.num 178 | res.num 179 | res.num 180 | res.num 181 | res.num 182 | res.num 198 | res.num 199 | res.num 200 | res.num 201 | res.num 202 | res.num 238 | res.num 241 | res.num 242 | res.num 276 | res.num 278 | res.num 282 | res.num 323 | res.num 356 | res.num 358 | res.num 359 | res.num 362))
	Peptide/Protein bound	3U85		0.913	76	0.876	353.976	0.749	0.709	0.812	0.097	1.132	0.086	1.029	9.417	0.108	6.727	3.128	Chain A: 154,155,177,178,179,180,181,182,199,200,201,202,204,228,238,241,276,278,282,323,355,356,358,359	(chain.name A & (res.num 154 | res.num 155 | res.num 177 | res.num 178 | res.num 179 | res.num 180 | res.num 181 | res.num 182 | res.num 199 | res.num 200 | res.num 201 | res.num 202 | res.num 204 | res.num 228 | res.num 238 | res.num 241 | res.num 276 | res.num 278 | res.num 282 | res.num 323 | res.num 355 | res.num 356 | res.num 358 | res.num 359))
	Peptide/Protein bound	6OPJ		0.889	66	0.879	339.913	0.782	0.714	0.766	0.175	0.96	0.182	0.929	8.26	0.163	6.575	1.135	Chain A: 135,136,154,155,177,178,179,180,181,182,198,199,200,201,203,238,241,242,276,278,282,323,358,359	(chain.name A & (res.num 135 | res.num 136 | res.num 154 | res.num 155 | res.num 177 | res.num 178 | res.num 179 | res.num 180 | res.num 181 | res.num 182 | res.num 198 | res.num 199 | res.num 200 | res.num 201 | res.num 203 | res.num 238 | res.num 241 | res.num 242 | res.num 276 | res.num 278 | res.num 282 | res.num 323 | res.num 358 | res.num 359))
	Peptide/Protein bound	4GQ6		0.751	37	0.699	202.37	0.774	0.729	0.763	0.105	0.951	0.11	0.974	8.612	0.217	6.637	0.895	Chain A: 155,177,178,179,180,181,182,228,238,241,276,277,278,282,317,323	(chain.name A & (res.num 155 | res.num 177 | res.num 178 | res.num 179 | res.num 180 | res.num 181 | res.num 182 | res.num 228 | res.num 238 | res.num 241 | res.num 276 | res.num 277 | res.num 278 | res.num 282 | res.num 317 | res.num 323))

## Sheet: VHL
		PDB Code		SiteScore	size	Dscore	volume	exposure	enclosure	contact	phobic	philic	balance	don/acc	refdist	refmin	refavg	sitemin	residues	residues asl
	Ligand-bound	3ZRC		0.609	23	0.586	78.89	0.787	0.565	0.755	0.795	0.626	1.269	0.717	2.418	0.463	2.353	1.33	Chain C: 76,86,88,98,99,107,109,110,111,112,115,117	(chain.name C & (res.num 76 | res.num 86 | res.num 88 | res.num 98 | res.num 99 | res.num 107 | res.num 109 | res.num 110 | res.num 111 | res.num 112 | res.num 115 | res.num 117))
	Ligand-bound	3ZTC		0.615	21	0.588	41.846	0.691	0.599	0.83	1.54	0.603	2.553	0.529	7.771	0.335	5.069	1.138	Chain C: 76,86,98,99,100,101,107,109,117	(chain.name C & (res.num 76 | res.num 86 | res.num 98 | res.num 99 | res.num 100 | res.num 101 | res.num 107 | res.num 109 | res.num 117))
	Ligand-bound	3ZTD		0.536	16	0.458	55.223	0.742	0.616	0.833	0.51	0.883	0.578	1.537	2.542	0.316	3.043	1.111	Chain C: 88,98,109,110,111,112,115,117	(chain.name C & (res.num 88 | res.num 98 | res.num 109 | res.num 110 | res.num 111 | res.num 112 | res.num 115 | res.num 117))
	Ligand-bound	3ZUN		0.442	10	0.327	51.45	0.787	0.611	0.862	0.05	1.033	0.048	1.821	2.349	0.503	3.988	0.988	Chain C: 88,98,110,111,112,115,117	(chain.name C & (res.num 88 | res.num 98 | res.num 110 | res.num 111 | res.num 112 | res.num 115 | res.num 117))
	Ligand-bound	4B9K		0.731	45	0.718	86.093	0.667	0.594	0.837	0.964	0.825	1.169	0.945	5.123	0.154	2.159	1.181	Chain C: 76,86,88,98,99,100,101,107,109,110,111,112,115,117	(chain.name C & (res.num 76 | res.num 86 | res.num 88 | res.num 98 | res.num 99 | res.num 100 | res.num 101 | res.num 107 | res.num 109 | res.num 110 | res.num 111 | res.num 112 | res.num 115 | res.num 117))
	Ligand-bound	4B95		0.635	32	0.597	72.03	0.724	0.578	0.794	0.49	0.866	0.566	0.451	1.528	0.224	1.732	0.607	Chain C: 67,76,88,91,98,99,107,109,110,111,112,115,117	(chain.name C & (res.num 67 | res.num 76 | res.num 88 | res.num 91 | res.num 98 | res.num 99 | res.num 107 | res.num 109 | res.num 110 | res.num 111 | res.num 112 | res.num 115 | res.num 117))
	Ligand-bound	4BKS		0.64	30	0.588	87.465	0.706	0.621	0.962	0.962	0.92	1.046	1.095	3.509	0.272	1.887	0.765	Chain C: 76,86,88,98,99,100,101,107,109,110,111,112,115,117	(chain.name C & (res.num 76 | res.num 86 | res.num 88 | res.num 98 | res.num 99 | res.num 100 | res.num 101 | res.num 107 | res.num 109 | res.num 110 | res.num 111 | res.num 112 | res.num 115 | res.num 117))
	Ligand-bound	4BKT		0.526	15	0.465	50.764	0.776	0.58	0.775	0.398	0.756	0.526	0.952	2.147	0.431	2.855	1.088	Chain C: 88,98,109,110,111,112,115,117	(chain.name C & (res.num 88 | res.num 98 | res.num 109 | res.num 110 | res.num 111 | res.num 112 | res.num 115 | res.num 117))
	Ligand-bound	4W9C		0.713	41	0.7	85.064	0.637	0.589	0.82	0.862	0.784	1.1	1.131	4.047	0.175	2.185	0.954	Chain C: 76,86,88,98,99,100,101,107,108,109,110,111,112,115,117	(chain.name C & (res.num 76 | res.num 86 | res.num 88 | res.num 98 | res.num 99 | res.num 100 | res.num 101 | res.num 107 | res.num 108 | res.num 109 | res.num 110 | res.num 111 | res.num 112 | res.num 115 | res.num 117))
	Ligand-bound	4W9D		0.667	34	0.648	97.412	0.734	0.571	0.795	0.752	0.745	1.009	0.733	3.483	0.289	1.949	1.24	Chain C: 67,69,76,86,88,91,98,99,100,101,107,109,110,111,112,115,117	(chain.name C & (res.num 67 | res.num 69 | res.num 76 | res.num 86 | res.num 88 | res.num 91 | res.num 98 | res.num 99 | res.num 100 | res.num 101 | res.num 107 | res.num 109 | res.num 110 | res.num 111 | res.num 112 | res.num 115 | res.num 117))
	Ligand-bound	4W9E		0.703	38	0.7	82.663	0.71	0.569	0.738	0.915	0.677	1.351	1.619	3.514	0.289	2.095	1.449	Chain C: 76,86,88,98,99,101,107,109,110,111,112,115,117	(chain.name C & (res.num 76 | res.num 86 | res.num 88 | res.num 98 | res.num 99 | res.num 101 | res.num 107 | res.num 109 | res.num 110 | res.num 111 | res.num 112 | res.num 115 | res.num 117))
	Ligand-bound	4W9F		0.726	45	0.715	89.523	0.656	0.585	0.814	0.871	0.819	1.064	1.098	4.019	0.184	2.172	0.789	Chain C: 76,86,88,98,99,100,101,107,109,110,111,112,115,117	(chain.name C & (res.num 76 | res.num 86 | res.num 88 | res.num 98 | res.num 99 | res.num 100 | res.num 101 | res.num 107 | res.num 109 | res.num 110 | res.num 111 | res.num 112 | res.num 115 | res.num 117))
	Ligand-bound	4W9G		0.75	52	0.737	100.842	0.641	0.591	0.851	0.891	0.906	0.983	0.606	2.223	0.311	2.22	1.173	Chain C: 67,68,69,76,86,88,91,98,99,101,107,109,110,111,112,115,117	(chain.name C & (res.num 67 | res.num 68 | res.num 69 | res.num 76 | res.num 86 | res.num 88 | res.num 91 | res.num 98 | res.num 99 | res.num 101 | res.num 107 | res.num 109 | res.num 110 | res.num 111 | res.num 112 | res.num 115 | res.num 117))
	Ligand-bound	4W9H		0.719	42	0.702	88.494	0.653	0.599	0.861	0.862	0.818	1.054	1.005	5.939	0.393	2.711	1.099	Chain C: 76,86,88,98,99,100,101,107,108,109,110,111,112,115,117	(chain.name C & (res.num 76 | res.num 86 | res.num 88 | res.num 98 | res.num 99 | res.num 100 | res.num 101 | res.num 107 | res.num 108 | res.num 109 | res.num 110 | res.num 111 | res.num 112 | res.num 115 | res.num 117))
	Ligand-bound	4W9I		0.699	39	0.679	89.523	0.672	0.593	0.824	0.825	0.81	1.018	0.903	5.111	0.289	2.293	1.148	Chain C: 76,86,88,98,99,100,101,107,109,110,111,112,115,117	(chain.name C & (res.num 76 | res.num 86 | res.num 88 | res.num 98 | res.num 99 | res.num 100 | res.num 101 | res.num 107 | res.num 109 | res.num 110 | res.num 111 | res.num 112 | res.num 115 | res.num 117))
	Ligand-bound	4W9J		0.731	41	0.723	90.895	0.643	0.605	0.848	0.923	0.743	1.243	1.015	6.926	0.338	3.606	0.95	Chain C: 76,86,88,98,99,100,101,107,109,110,111,112,115,117	(chain.name C & (res.num 76 | res.num 86 | res.num 88 | res.num 98 | res.num 99 | res.num 100 | res.num 101 | res.num 107 | res.num 109 | res.num 110 | res.num 111 | res.num 112 | res.num 115 | res.num 117))
	Ligand-bound	4W9K		0.734	45	0.715	87.808	0.622	0.61	0.877	0.808	0.863	0.937	0.904	7.473	0.325	3.878	0.9	Chain C: 76,86,88,98,99,100,101,107,109,110,111,112,115,117	(chain.name C & (res.num 76 | res.num 86 | res.num 88 | res.num 98 | res.num 99 | res.num 100 | res.num 101 | res.num 107 | res.num 109 | res.num 110 | res.num 111 | res.num 112 | res.num 115 | res.num 117))
	Ligand-bound	4W9L		0.74	47	0.743	107.359	0.695	0.57	0.784	0.841	0.746	1.129	0.773	5.487	0.393	2.465	1.513	Chain C: 67,68,69,76,86,88,91,98,99,100,101,107,109,110,111,112,115,117	(chain.name C & (res.num 67 | res.num 68 | res.num 69 | res.num 76 | res.num 86 | res.num 88 | res.num 91 | res.num 98 | res.num 99 | res.num 100 | res.num 101 | res.num 107 | res.num 109 | res.num 110 | res.num 111 | res.num 112 | res.num 115 | res.num 117))
	Ligand-bound	5LLI		0.724	45	0.702	101.871	0.656	0.602	0.83	0.913	0.888	1.029	0.883	5.855	0.263	2.797	0.965	Chain C: 76,86,88,98,99,100,101,107,109,110,111,112,115,117	(chain.name C & (res.num 76 | res.num 86 | res.num 88 | res.num 98 | res.num 99 | res.num 100 | res.num 101 | res.num 107 | res.num 109 | res.num 110 | res.num 111 | res.num 112 | res.num 115 | res.num 117))
	Ligand-bound	5NVV		0.685	31	0.663	41.846	0.608	0.616	0.874	1.607	0.705	2.279	0.911	8.717	0.375	5.966	1	Chain C: 76,86,98,99,100,101,107,108,109,117	(chain.name C & (res.num 76 | res.num 86 | res.num 98 | res.num 99 | res.num 100 | res.num 101 | res.num 107 | res.num 108 | res.num 109 | res.num 117))
	Ligand-bound	5NVW		0.664	35	0.638	95.697	0.713	0.576	0.812	0.816	0.807	1.01	0.921	4.928	0.366	3.026	0.946	Chain C: 76,86,88,98,99,100,101,107,109,110,111,112,115,117	(chain.name C & (res.num 76 | res.num 86 | res.num 88 | res.num 98 | res.num 99 | res.num 100 | res.num 101 | res.num 107 | res.num 109 | res.num 110 | res.num 111 | res.num 112 | res.num 115 | res.num 117))
	Ligand-bound	5NVY		0.681	37	0.654	89.523	0.711	0.593	0.819	0.871	0.839	1.038	1.048	2.931	0.212	2.077	1.47	Chain C: 76,86,88,98,99,100,101,107,109,110,111,112,115,117	(chain.name C & (res.num 76 | res.num 86 | res.num 88 | res.num 98 | res.num 99 | res.num 100 | res.num 101 | res.num 107 | res.num 109 | res.num 110 | res.num 111 | res.num 112 | res.num 115 | res.num 117))
	Ligand-bound	5NVZ		0.712	45	0.682	113.533	0.696	0.603	0.856	0.805	0.953	0.844	0.517	4.563	0.302	2.437	1.261	Chain C: 67,68,69,76,86,88,91,98,99,100,101,107,109,110,111,112,115,117	(chain.name C & (res.num 67 | res.num 68 | res.num 69 | res.num 76 | res.num 86 | res.num 88 | res.num 91 | res.num 98 | res.num 99 | res.num 100 | res.num 101 | res.num 107 | res.num 109 | res.num 110 | res.num 111 | res.num 112 | res.num 115 | res.num 117))
	Ligand-bound	5NW0		0.711	38	0.692	96.726	0.681	0.611	0.868	0.983	0.78	1.26	1.074	7.064	0.37	3.341	1.244	Chain C: 76,86,88,98,99,100,101,107,109,110,111,112,115,117	(chain.name C & (res.num 76 | res.num 86 | res.num 88 | res.num 98 | res.num 99 | res.num 100 | res.num 101 | res.num 107 | res.num 109 | res.num 110 | res.num 111 | res.num 112 | res.num 115 | res.num 117))
	Ligand-bound	5NW1		0.732	42	0.718	95.011	0.656	0.611	0.889	1.09	0.789	1.382	1.358	7.036	0.437	3.289	1.316	Chain C: 76,86,88,98,99,100,101,107,109,110,111,112,115,117	(chain.name C & (res.num 76 | res.num 86 | res.num 88 | res.num 98 | res.num 99 | res.num 100 | res.num 101 | res.num 107 | res.num 109 | res.num 110 | res.num 111 | res.num 112 | res.num 115 | res.num 117))
	Ligand-bound	5NW2		0.725	42	0.71	97.069	0.661	0.605	0.852	0.915	0.804	1.139	0.886	5.048	0.223	2.784	1.055	Chain C: 76,86,88,98,99,100,101,107,109,110,111,112,115,117	(chain.name C & (res.num 76 | res.num 86 | res.num 88 | res.num 98 | res.num 99 | res.num 100 | res.num 101 | res.num 107 | res.num 109 | res.num 110 | res.num 111 | res.num 112 | res.num 115 | res.num 117))
	Ligand-bound	6FMI		0.784	52	0.778	95.354	0.591	0.622	0.941	0.906	0.836	1.083	0.785	3.868	0.384	2.006	1.096	Chain C: 76,86,88,98,99,101,107,109,110,111,112,115,117	(chain.name C & (res.num 76 | res.num 86 | res.num 88 | res.num 98 | res.num 99 | res.num 101 | res.num 107 | res.num 109 | res.num 110 | res.num 111 | res.num 112 | res.num 115 | res.num 117))
	Ligand-bound	6FMJ		0.701	39	0.675	95.011	0.678	0.607	0.841	0.858	0.849	1.011	0.863	3.921	0.258	2.195	1.062	Chain C: 76,86,88,98,99,100,101,107,109,110,111,112,115,117	(chain.name C & (res.num 76 | res.num 86 | res.num 88 | res.num 98 | res.num 99 | res.num 100 | res.num 101 | res.num 107 | res.num 109 | res.num 110 | res.num 111 | res.num 112 | res.num 115 | res.num 117))
	Ligand-bound	6FMK		0.639	27	0.604	84.721	0.73	0.603	0.82	1.103	0.756	1.459	1.174	4.577	0.289	2.552	1.081	Chain C: 76,86,88,98,99,101,107,109,110,111,112,115,117	(chain.name C & (res.num 76 | res.num 86 | res.num 88 | res.num 98 | res.num 99 | res.num 101 | res.num 107 | res.num 109 | res.num 110 | res.num 111 | res.num 112 | res.num 115 | res.num 117))
	Ligand-bound	6HAY		0.75	45	0.727	97.755	0.583	0.639	0.934	0.814	0.88	0.924	1.396	6.727	0.317	5.445	1.348	Chain B: 76,86,88,98,99,101,107,109,110,111,112,115,117	(chain.name B & (res.num 76 | res.num 86 | res.num 88 | res.num 98 | res.num 99 | res.num 101 | res.num 107 | res.num 109 | res.num 110 | res.num 111 | res.num 112 | res.num 115 | res.num 117))
	Ligand-bound	6HR2		0.724	40	0.694	104.958	0.633	0.639	0.878	0.92	0.872	1.055	1.402	6.791	0.288	5.439	1.196	Chain B: 76,86,88,98,99,101,107,109,110,111,112,115,117	(chain.name B & (res.num 76 | res.num 86 | res.num 88 | res.num 98 | res.num 99 | res.num 101 | res.num 107 | res.num 109 | res.num 110 | res.num 111 | res.num 112 | res.num 115 | res.num 117))
	Peptide/Protein bound	1LM8		0.524	16	0.375	50.421	0.704	0.644	0.91	0.419	1.188	0.353	0.461	2.233	0.297	2.325	0.918	Chain V: 91,98,109,110,111,112,115,117	(chain.name V & (res.num 91 | res.num 98 | res.num 109 | res.num 110 | res.num 111 | res.num 112 | res.num 115 | res.num 117))
	Peptide/Protein bound	1LBQ		0.518	8	0.457	25.725	0.758	0.627	0.882	1.242	0.569	2.18	0.751	7.968	0.411	5.124	0.737	Chain C: 76,98,99,107,109,110,117	(chain.name C & (res.num 76 | res.num 98 | res.num 99 | res.num 107 | res.num 109 | res.num 110 | res.num 117))
	Peptide/Protein bound	4AJY		0.664	37	0.615	98.441	0.73	0.61	0.802	0.475	0.99	0.48	0.276	1.304	0.32	1.532	0.387	Chain V: 67,68,69,76,86,88,91,98,99,107,109,110,111,112,115,117	(chain.name V & (res.num 67 | res.num 68 | res.num 69 | res.num 76 | res.num 86 | res.num 88 | res.num 91 | res.num 98 | res.num 99 | res.num 107 | res.num 109 | res.num 110 | res.num 111 | res.num 112 | res.num 115 | res.num 117))
	Peptide/Protein bound	6BVB		0.671	38	0.651	92.267	0.741	0.561	0.738	0.522	0.812	0.643	0.244	1.276	0.185	1.387	0.477	Chain V: 67,68,69,76,86,88,91,98,99,107,109,110,111,112,115,117	(chain.name V & (res.num 67 | res.num 68 | res.num 69 | res.num 76 | res.num 86 | res.num 88 | res.num 91 | res.num 98 | res.num 99 | res.num 107 | res.num 109 | res.num 110 | res.num 111 | res.num 112 | res.num 115 | res.num 117))
	Peptide/Protein bound	6I7Q		0.672	29	0.66	88.151	0.726	0.593	0.791	0.764	0.621	1.23	0.596	2.273	0.226	2.431	1.383	Chain V: 76,86,98,99,107,109,110,111,112,115,117	(chain.name V & (res.num 76 | res.num 86 | res.num 98 | res.num 99 | res.num 107 | res.num 109 | res.num 110 | res.num 111 | res.num 112 | res.num 115 | res.num 117))

## Sheet: IL-2
		PDB Code		SiteScore	size	Dscore	volume	exposure	enclosure	contact	phobic	philic	balance	don/acc	refdist	refmin	refavg	sitemin	residues	residues asl
	Ligand-bound	1PY2		0.691	30	0.709	43.218	0.639	0.556	0.839	1.832	0.428	4.282	1.807	5.104	0.221	6.326	0.838	Chain A: 35,38,39,41,42,69,72,73	(chain.name A & (res.num 35 | res.num 38 | res.num 39 | res.num 41 | res.num 42 | res.num 69 | res.num 72 | res.num 73))
	Ligand-bound	1PW6		0.741	31	0.743	64.827	0.563	0.644	0.978	2.24	0.511	4.385	1.972	8.321	0.265	6.769	0.646	Chain A: 35,38,39,42,69,72,73	(chain.name A & (res.num 35 | res.num 38 | res.num 39 | res.num 42 | res.num 69 | res.num 72 | res.num 73))
	Ligand-bound	1QVN		0.792	55	0.804	108.045	0.684	0.586	0.829	1.183	0.75	1.577	1.322	7.925	0.371	5.8	1.071	Chain A: 31,32,34,35,38,39,42,69,72,73,75,76	(chain.name A & (res.num 31 | res.num 32 | res.num 34 | res.num 35 | res.num 38 | res.num 39 | res.num 42 | res.num 69 | res.num 72 | res.num 73 | res.num 75 | res.num 76))
	Ligand-bound	1M49		0.717	28	0.72	54.194	0.594	0.627	0.93	2.218	0.47	4.721	1.45	7.101	0.483	5.559	0.793	Chain A: 35,38,39,41,42,69,72,73	(chain.name A & (res.num 35 | res.num 38 | res.num 39 | res.num 41 | res.num 42 | res.num 69 | res.num 72 | res.num 73))
	Ligand-bound	1M48		0.715	35	0.714	62.426	0.624	0.596	0.825	1.714	0.614	2.793	1.04	8.687	0.2	5.954	0.911	Chain A: 35,38,39,41,42,69,72,73	(chain.name A & (res.num 35 | res.num 38 | res.num 39 | res.num 41 | res.num 42 | res.num 69 | res.num 72 | res.num 73))
	Ligand-bound	4NEJ		0.52	15	0.444	48.706	0.789	0.601	0.906	0.731	0.86	0.85	1.529	1.634	0.327	1.356	0.746	Chain A: 42,43,44,65,68,69	(chain.name A & (res.num 42 | res.num 43 | res.num 44 | res.num 65 | res.num 68 | res.num 69))
	Apo	3QB1		0.775	24	0.74	47.334	0.442	0.796	1.273	2.679	0.607	4.41	1.274	9.057	0.38	7.779	1.295	Chain A: 31,35,38,39,42,69,72,73	(chain.name A & (res.num 31 | res.num 35 | res.num 38 | res.num 39 | res.num 42 | res.num 69 | res.num 72 | res.num 73))
	Apo	3INK		0.434	10	0.367	25.725	0.855	0.512	0.613	0.516	0.729	0.709	1.034	3.174	0.5	4.785	1.436	Chain C: 42,43,65,68,69	(chain.name C & (res.num 42 | res.num 43 | res.num 65 | res.num 68 | res.num 69))
	Apo	1M47		0.475	19	0.353	40.817	0.736	0.532	0.745	0.305	1.154	0.264	0.265	9.218	0.325	8.434	1.271	Chain A: 35,38,39,42,72,73	(chain.name A & (res.num 35 | res.num 38 | res.num 39 | res.num 42 | res.num 72 | res.num 73))
	Apo	1M4C		0.64	25	0.599	54.88	0.583	0.625	0.918	1.402	0.755	1.857	0.887	9.549	0.172	8.407	0.988	Chain A: 35,38,39,42,69,72,73	(chain.name A & (res.num 35 | res.num 38 | res.num 39 | res.num 42 | res.num 69 | res.num 72 | res.num 73))
	Peptide/Protein bound	1Z92		0.531	18	0.447	40.474	0.69	0.607	0.907	0.764	0.967	0.79	1.893	4.319	0.229	4.626	0.575	Chain A: 42,43,44,65,68,69	(chain.name A & (res.num 42 | res.num 43 | res.num 44 | res.num 65 | res.num 68 | res.num 69))
	Peptide/Protein bound	2B5I		0.518	10	0.469	24.01	0.73	0.587	0.927	2.14	0.554	3.863	1.817	9.338	0.115	8.601	1.295	Chain A: 35,38,39,42,72	(chain.name A & (res.num 35 | res.num 38 | res.num 39 | res.num 42 | res.num 72))
	Peptide/Protein bound	2ERJ		0.603	26	0.597	44.247	0.748	0.506	0.599	0.609	0.569	1.069	2.635	3.803	0.294	4.174	1.692	Chain D: 42,43,44,65,68,69	(chain.name D & (res.num 42 | res.num 43 | res.num 44 | res.num 65 | res.num 68 | res.num 69))
	Peptide/Protein bound	5M5E		0.548	21	0.495	37.73	0.731	0.552	0.786	0.453	0.82	0.552	1.213	7.565	0.376	6.656	0.757	Chain D: 36,37,38,39,42,69,72,73	(chain.name D & (res.num 36 | res.num 37 | res.num 38 | res.num 39 | res.num 42 | res.num 69 | res.num 72 | res.num 73))

[truncated: 2 more sheets: XIAP, ZipA]
